# Supplementary material for: Evidence for Antigenic Seniority in Influenza A (H3N2) Antibody Responses in Southern China
Source: PLoS Pathog. 2012 Jul 19;8(7):e1002802. doi: 10.1371/journal.ppat.1002802 (PMC3400560; doi:10.1371/journal.ppat.1002802)
Supplement: Dataset S1 — Individual-level data used in the analyses presented in this paper. The file contains 1,359 records for: age, age of the participant at time of sampling; is.vac, the number of years previously that the person has been vaccinated (1 for this year, greater than 1 year up to 2 years ago, 3 for 3 years ago, 4 for 4 years ago and 5 for 5 or more years ago, NA where the question was not answered); shift.age, the age of the participant in the year that the strain in question first circulated; titers, the neutralization titer against the strain in question; neut.against, the strain against which the titer is measured and for which shift.age is calculated; id, a unique study id for the analysis presented in here; and loc, a unique study id for the analysis presented here. (CSV) [file ppat.1002802.s001.csv]

age	is.vac	shift.age	titers	neut.against	id	loc
75	NA	34	5.76832099579377	1 A/HK/1968(H3N2)	1	1
35	NA	-6	1.6094379124341	1 A/HK/1968(H3N2)	2	1
71	1	30	4.38202663467388	1 A/HK/1968(H3N2)	3	1
65	1	24	3.68887945411394	1 A/HK/1968(H3N2)	4	1
64	1	23	5.07517381523383	1 A/HK/1968(H3N2)	5	1
33	5	-8	2.30258509299405	1 A/HK/1968(H3N2)	6	1
60	1	19	5.07517381523383	1 A/HK/1968(H3N2)	7	1
43	1	2	5.76832099579377	1 A/HK/1968(H3N2)	8	1
17	1	-24	1.6094379124341	1 A/HK/1968(H3N2)	9	1
36	1	-5	1.6094379124341	1 A/HK/1968(H3N2)	10	1
48	1	7	5.76832099579377	1 A/HK/1968(H3N2)	11	1
48	1	7	2.99573227355399	1 A/HK/1968(H3N2)	12	1
47	5	6	5.07517381523383	1 A/HK/1968(H3N2)	13	1
41	1	0	4.38202663467388	1 A/HK/1968(H3N2)	14	1
11	1	-30	1.6094379124341	1 A/HK/1968(H3N2)	15	1
49	NA	8	5.07517381523383	1 A/HK/1968(H3N2)	16	1
45	1	4	4.38202663467388	1 A/HK/1968(H3N2)	17	1
66	1	25	4.38202663467388	1 A/HK/1968(H3N2)	18	1
63	1	22	2.99573227355399	1 A/HK/1968(H3N2)	19	1
64	1	23	2.99573227355399	1 A/HK/1968(H3N2)	20	1
24	1	-17	1.6094379124341	1 A/HK/1968(H3N2)	21	1
47	1	6	3.68887945411394	1 A/HK/1968(H3N2)	22	1
47	1	6	4.38202663467388	1 A/HK/1968(H3N2)	23	1
19	NA	-22	1.6094379124341	1 A/HK/1968(H3N2)	24	1
17	1	-24	1.6094379124341	1 A/HK/1968(H3N2)	25	1
23	4	-18	1.6094379124341	1 A/HK/1968(H3N2)	26	1
15	2	-26	1.6094379124341	1 A/HK/1968(H3N2)	27	1
45	1	4	3.68887945411394	1 A/HK/1968(H3N2)	28	1
77	1	36	4.38202663467388	1 A/HK/1968(H3N2)	29	1
72	1	31	2.30258509299405	1 A/HK/1968(H3N2)	30	1
42	1	1	5.07517381523383	1 A/HK/1968(H3N2)	31	1
55	1	14	5.07517381523383	1 A/HK/1968(H3N2)	32	1
70	1	29	1.6094379124341	1 A/HK/1968(H3N2)	33	2
53	5	12	2.99573227355399	1 A/HK/1968(H3N2)	34	2
53	2	12	4.38202663467388	1 A/HK/1968(H3N2)	35	2
63	1	22	1.6094379124341	1 A/HK/1968(H3N2)	36	2
60	1	19	4.38202663467388	1 A/HK/1968(H3N2)	37	2
37	2	-4	2.99573227355399	1 A/HK/1968(H3N2)	38	2
35	1	-6	1.6094379124341	1 A/HK/1968(H3N2)	39	2
7	1	-34	1.6094379124341	1 A/HK/1968(H3N2)	40	2
48	1	7	5.07517381523383	1 A/HK/1968(H3N2)	41	2
57	1	16	4.38202663467388	1 A/HK/1968(H3N2)	42	2
63	1	22	2.99573227355399	1 A/HK/1968(H3N2)	43	2
51	1	10	3.68887945411394	1 A/HK/1968(H3N2)	44	2
12	3	-29	1.6094379124341	1 A/HK/1968(H3N2)	45	2
55	5	14	2.99573227355399	1 A/HK/1968(H3N2)	46	2
25	1	-16	1.6094379124341	1 A/HK/1968(H3N2)	47	2
57	1	16	2.99573227355399	1 A/HK/1968(H3N2)	48	2
29	1	-12	1.6094379124341	1 A/HK/1968(H3N2)	49	2
65	1	24	4.38202663467388	1 A/HK/1968(H3N2)	50	2
39	1	-2	1.6094379124341	1 A/HK/1968(H3N2)	51	2
11	1	-30	1.6094379124341	1 A/HK/1968(H3N2)	52	2
63	1	22	2.99573227355399	1 A/HK/1968(H3N2)	53	2
61	5	20	5.07517381523383	1 A/HK/1968(H3N2)	54	2
73	1	32	4.38202663467388	1 A/HK/1968(H3N2)	55	2
75	1	34	2.30258509299405	1 A/HK/1968(H3N2)	56	2
70	2	29	2.30258509299405	1 A/HK/1968(H3N2)	57	2
57	1	16	3.68887945411394	1 A/HK/1968(H3N2)	58	3
25	1	-16	1.6094379124341	1 A/HK/1968(H3N2)	59	3
77	1	36	2.99573227355399	1 A/HK/1968(H3N2)	60	3
45	1	4	5.07517381523383	1 A/HK/1968(H3N2)	61	3
17	4	-24	1.6094379124341	1 A/HK/1968(H3N2)	62	3
49	1	8	3.68887945411394	1 A/HK/1968(H3N2)	63	3
18	5	-23	1.6094379124341	1 A/HK/1968(H3N2)	64	3
51	5	10	2.99573227355399	1 A/HK/1968(H3N2)	65	3
42	5	1	4.38202663467388	1 A/HK/1968(H3N2)	66	3
17	1	-24	1.6094379124341	1 A/HK/1968(H3N2)	67	3
15	4	-26	1.6094379124341	1 A/HK/1968(H3N2)	68	3
40	1	-1	3.68887945411394	1 A/HK/1968(H3N2)	69	3
44	1	3	4.38202663467388	1 A/HK/1968(H3N2)	70	3
15	1	-26	1.6094379124341	1 A/HK/1968(H3N2)	71	3
45	NA	4	4.38202663467388	1 A/HK/1968(H3N2)	72	3
21	1	-20	1.6094379124341	1 A/HK/1968(H3N2)	73	3
54	1	13	4.38202663467388	1 A/HK/1968(H3N2)	74	3
28	1	-13	3.68887945411394	1 A/HK/1968(H3N2)	75	3
81	1	40	3.68887945411394	1 A/HK/1968(H3N2)	76	3
25	1	-16	2.30258509299405	1 A/HK/1968(H3N2)	77	3
31	1	-10	1.6094379124341	1 A/HK/1968(H3N2)	78	3
29	1	-12	1.6094379124341	1 A/HK/1968(H3N2)	79	3
29	5	-12	2.30258509299405	1 A/HK/1968(H3N2)	80	3
47	4	6	4.38202663467388	1 A/HK/1968(H3N2)	81	3
65	1	24	5.76832099579377	1 A/HK/1968(H3N2)	82	3
55	NA	14	4.38202663467388	1 A/HK/1968(H3N2)	83	3
58	1	17	4.38202663467388	1 A/HK/1968(H3N2)	84	4
57	1	16	3.68887945411394	1 A/HK/1968(H3N2)	85	4
59	NA	18	5.07517381523383	1 A/HK/1968(H3N2)	86	4
47	1	6	4.38202663467388	1 A/HK/1968(H3N2)	87	4
47	1	6	4.38202663467388	1 A/HK/1968(H3N2)	88	4
20	5	-21	2.30258509299405	1 A/HK/1968(H3N2)	89	4
64	1	23	1.6094379124341	1 A/HK/1968(H3N2)	90	4
37	1	-4	1.6094379124341	1 A/HK/1968(H3N2)	91	4
9	2	-32	1.6094379124341	1 A/HK/1968(H3N2)	92	4
40	1	-1	3.68887945411394	1 A/HK/1968(H3N2)	93	4
39	5	-2	3.68887945411394	1 A/HK/1968(H3N2)	94	4
57	1	16	4.38202663467388	1 A/HK/1968(H3N2)	95	4
56	1	15	5.07517381523383	1 A/HK/1968(H3N2)	96	4
27	1	-14	1.6094379124341	1 A/HK/1968(H3N2)	97	4
31	5	-10	1.6094379124341	1 A/HK/1968(H3N2)	98	4
54	NA	13	4.38202663467388	1 A/HK/1968(H3N2)	99	4
53	1	12	5.76832099579377	1 A/HK/1968(H3N2)	100	4
41	5	0	5.76832099579377	1 A/HK/1968(H3N2)	101	4
39	NA	-2	3.68887945411394	1 A/HK/1968(H3N2)	102	4
72	1	31	2.99573227355399	1 A/HK/1968(H3N2)	103	4
44	NA	3	4.38202663467388	1 A/HK/1968(H3N2)	104	4
36	1	-5	5.76832099579377	1 A/HK/1968(H3N2)	105	4
38	5	-3	4.38202663467388	1 A/HK/1968(H3N2)	106	4
35	5	-6	1.6094379124341	1 A/HK/1968(H3N2)	107	4
9	NA	-32	1.6094379124341	1 A/HK/1968(H3N2)	108	4
30	NA	-11	2.30258509299405	1 A/HK/1968(H3N2)	109	4
58	4	17	3.68887945411394	1 A/HK/1968(H3N2)	110	4
57	1	16	2.99573227355399	1 A/HK/1968(H3N2)	111	4
52	1	11	4.38202663467388	1 A/HK/1968(H3N2)	112	4
51	1	10	2.99573227355399	1 A/HK/1968(H3N2)	113	4
47	1	6	5.76832099579377	1 A/HK/1968(H3N2)	114	4
33	1	-8	1.6094379124341	1 A/HK/1968(H3N2)	115	4
49	1	8	5.76832099579377	1 A/HK/1968(H3N2)	116	4
23	1	-18	1.6094379124341	1 A/HK/1968(H3N2)	117	4
32	1	-9	1.6094379124341	1 A/HK/1968(H3N2)	118	4
70	1	29	2.99573227355399	1 A/HK/1968(H3N2)	119	4
71	1	30	2.99573227355399	1 A/HK/1968(H3N2)	120	4
54	1	13	5.76832099579377	1 A/HK/1968(H3N2)	121	4
28	NA	-13	2.99573227355399	1 A/HK/1968(H3N2)	122	4
55	1	14	5.07517381523383	1 A/HK/1968(H3N2)	123	4
52	1	11	2.99573227355399	1 A/HK/1968(H3N2)	124	4
76	1	35	4.38202663467388	1 A/HK/1968(H3N2)	125	4
61	1	20	5.07517381523383	1 A/HK/1968(H3N2)	126	4
31	5	-10	2.99573227355399	1 A/HK/1968(H3N2)	127	4
32	5	-9	1.6094379124341	1 A/HK/1968(H3N2)	128	4
62	1	21	2.30258509299405	1 A/HK/1968(H3N2)	129	4
32	NA	-9	1.6094379124341	1 A/HK/1968(H3N2)	130	4
35	1	-6	1.6094379124341	1 A/HK/1968(H3N2)	131	5
71	1	30	3.68887945411394	1 A/HK/1968(H3N2)	132	5
61	NA	20	5.07517381523383	1 A/HK/1968(H3N2)	133	5
55	1	14	5.76832099579377	1 A/HK/1968(H3N2)	134	5
27	5	-14	1.6094379124341	1 A/HK/1968(H3N2)	135	5
29	1	-12	2.30258509299405	1 A/HK/1968(H3N2)	136	5
9	4	-32	1.6094379124341	1 A/HK/1968(H3N2)	137	5
10	2	-31	1.6094379124341	1 A/HK/1968(H3N2)	138	5
37	1	-4	3.68887945411394	1 A/HK/1968(H3N2)	139	5
29	NA	-12	1.6094379124341	1 A/HK/1968(H3N2)	140	5
39	1	-2	4.38202663467388	1 A/HK/1968(H3N2)	141	5
13	1	-28	1.6094379124341	1 A/HK/1968(H3N2)	142	5
9	NA	-32	1.6094379124341	1 A/HK/1968(H3N2)	143	5
38	1	-3	3.68887945411394	1 A/HK/1968(H3N2)	144	5
14	1	-27	1.6094379124341	1 A/HK/1968(H3N2)	145	5
73	NA	32	2.99573227355399	1 A/HK/1968(H3N2)	146	5
22	1	-19	1.6094379124341	1 A/HK/1968(H3N2)	147	5
24	5	-17	1.6094379124341	1 A/HK/1968(H3N2)	148	5
20	1	-21	1.6094379124341	1 A/HK/1968(H3N2)	149	5
17	NA	-24	1.6094379124341	1 A/HK/1968(H3N2)	150	5
50	1	9	4.38202663467388	1 A/HK/1968(H3N2)	151	5
75	NA	41	2.30258509299405	2 A/Victoria/1975(H3N2)	1	1
35	NA	1	5.07517381523383	2 A/Victoria/1975(H3N2)	2	1
71	1	37	2.99573227355399	2 A/Victoria/1975(H3N2)	3	1
65	1	31	2.99573227355399	2 A/Victoria/1975(H3N2)	4	1
64	1	30	3.68887945411394	2 A/Victoria/1975(H3N2)	5	1
33	5	-1	1.6094379124341	2 A/Victoria/1975(H3N2)	6	1
60	1	26	1.6094379124341	2 A/Victoria/1975(H3N2)	7	1
43	1	9	4.38202663467388	2 A/Victoria/1975(H3N2)	8	1
17	1	-17	1.6094379124341	2 A/Victoria/1975(H3N2)	9	1
36	1	2	6.46146817635372	2 A/Victoria/1975(H3N2)	10	1
48	1	14	3.68887945411394	2 A/Victoria/1975(H3N2)	11	1
48	1	14	4.38202663467388	2 A/Victoria/1975(H3N2)	12	1
47	5	13	3.68887945411394	2 A/Victoria/1975(H3N2)	13	1
41	1	7	3.68887945411394	2 A/Victoria/1975(H3N2)	14	1
11	1	-23	1.6094379124341	2 A/Victoria/1975(H3N2)	15	1
49	NA	15	2.99573227355399	2 A/Victoria/1975(H3N2)	16	1
45	1	11	5.07517381523383	2 A/Victoria/1975(H3N2)	17	1
66	1	32	4.38202663467388	2 A/Victoria/1975(H3N2)	18	1
63	1	29	2.30258509299405	2 A/Victoria/1975(H3N2)	19	1
64	1	30	2.30258509299405	2 A/Victoria/1975(H3N2)	20	1
24	1	-10	1.6094379124341	2 A/Victoria/1975(H3N2)	21	1
47	1	13	5.07517381523383	2 A/Victoria/1975(H3N2)	22	1
47	1	13	1.6094379124341	2 A/Victoria/1975(H3N2)	23	1
19	NA	-15	1.6094379124341	2 A/Victoria/1975(H3N2)	24	1
17	1	-17	1.6094379124341	2 A/Victoria/1975(H3N2)	25	1
23	4	-11	1.6094379124341	2 A/Victoria/1975(H3N2)	26	1
15	2	-19	1.6094379124341	2 A/Victoria/1975(H3N2)	27	1
45	1	11	2.30258509299405	2 A/Victoria/1975(H3N2)	28	1
77	1	43	2.30258509299405	2 A/Victoria/1975(H3N2)	29	1
72	1	38	2.99573227355399	2 A/Victoria/1975(H3N2)	30	1
42	1	8	2.30258509299405	2 A/Victoria/1975(H3N2)	31	1
55	1	21	4.38202663467388	2 A/Victoria/1975(H3N2)	32	1
70	1	36	1.6094379124341	2 A/Victoria/1975(H3N2)	33	2
53	5	19	1.6094379124341	2 A/Victoria/1975(H3N2)	34	2
53	2	19	2.30258509299405	2 A/Victoria/1975(H3N2)	35	2
63	1	29	2.30258509299405	2 A/Victoria/1975(H3N2)	36	2
60	1	26	4.38202663467388	2 A/Victoria/1975(H3N2)	37	2
37	2	3	1.6094379124341	2 A/Victoria/1975(H3N2)	38	2
35	1	1	1.6094379124341	2 A/Victoria/1975(H3N2)	39	2
7	1	-27	1.6094379124341	2 A/Victoria/1975(H3N2)	40	2
48	1	14	2.30258509299405	2 A/Victoria/1975(H3N2)	41	2
57	1	23	2.99573227355399	2 A/Victoria/1975(H3N2)	42	2
63	1	29	2.30258509299405	2 A/Victoria/1975(H3N2)	43	2
51	1	17	2.30258509299405	2 A/Victoria/1975(H3N2)	44	2
12	3	-22	1.6094379124341	2 A/Victoria/1975(H3N2)	45	2
55	5	21	5.07517381523383	2 A/Victoria/1975(H3N2)	46	2
25	1	-9	1.6094379124341	2 A/Victoria/1975(H3N2)	47	2
57	1	23	2.99573227355399	2 A/Victoria/1975(H3N2)	48	2
29	1	-5	2.30258509299405	2 A/Victoria/1975(H3N2)	49	2
65	1	31	1.6094379124341	2 A/Victoria/1975(H3N2)	50	2
39	1	5	5.07517381523383	2 A/Victoria/1975(H3N2)	51	2
11	1	-23	1.6094379124341	2 A/Victoria/1975(H3N2)	52	2
63	1	29	4.38202663467388	2 A/Victoria/1975(H3N2)	53	2
61	5	27	1.6094379124341	2 A/Victoria/1975(H3N2)	54	2
73	1	39	2.30258509299405	2 A/Victoria/1975(H3N2)	55	2
75	1	41	1.6094379124341	2 A/Victoria/1975(H3N2)	56	2
70	2	36	1.6094379124341	2 A/Victoria/1975(H3N2)	57	2
57	1	23	2.99573227355399	2 A/Victoria/1975(H3N2)	58	3
25	1	-9	1.6094379124341	2 A/Victoria/1975(H3N2)	59	3
77	1	43	5.07517381523383	2 A/Victoria/1975(H3N2)	60	3
45	1	11	2.30258509299405	2 A/Victoria/1975(H3N2)	61	3
17	4	-17	1.6094379124341	2 A/Victoria/1975(H3N2)	62	3
49	1	15	1.6094379124341	2 A/Victoria/1975(H3N2)	63	3
18	5	-16	1.6094379124341	2 A/Victoria/1975(H3N2)	64	3
51	5	17	1.6094379124341	2 A/Victoria/1975(H3N2)	65	3
42	5	8	1.6094379124341	2 A/Victoria/1975(H3N2)	66	3
17	1	-17	1.6094379124341	2 A/Victoria/1975(H3N2)	67	3
15	4	-19	1.6094379124341	2 A/Victoria/1975(H3N2)	68	3
40	1	6	1.6094379124341	2 A/Victoria/1975(H3N2)	69	3
44	1	10	2.99573227355399	2 A/Victoria/1975(H3N2)	70	3
15	1	-19	1.6094379124341	2 A/Victoria/1975(H3N2)	71	3
45	NA	11	3.68887945411394	2 A/Victoria/1975(H3N2)	72	3
21	1	-13	1.6094379124341	2 A/Victoria/1975(H3N2)	73	3
54	1	20	1.6094379124341	2 A/Victoria/1975(H3N2)	74	3
28	1	-6	2.99573227355399	2 A/Victoria/1975(H3N2)	75	3
81	1	47	2.30258509299405	2 A/Victoria/1975(H3N2)	76	3
25	1	-9	1.6094379124341	2 A/Victoria/1975(H3N2)	77	3
31	1	-3	1.6094379124341	2 A/Victoria/1975(H3N2)	78	3
29	1	-5	1.6094379124341	2 A/Victoria/1975(H3N2)	79	3
29	5	-5	1.6094379124341	2 A/Victoria/1975(H3N2)	80	3
47	4	13	2.30258509299405	2 A/Victoria/1975(H3N2)	81	3
65	1	31	4.38202663467388	2 A/Victoria/1975(H3N2)	82	3
55	NA	21	3.68887945411394	2 A/Victoria/1975(H3N2)	83	3
58	1	24	2.99573227355399	2 A/Victoria/1975(H3N2)	84	4
57	1	23	1.6094379124341	2 A/Victoria/1975(H3N2)	85	4
59	NA	25	5.07517381523383	2 A/Victoria/1975(H3N2)	86	4
47	1	13	2.99573227355399	2 A/Victoria/1975(H3N2)	87	4
47	1	13	5.07517381523383	2 A/Victoria/1975(H3N2)	88	4
20	5	-14	2.30258509299405	2 A/Victoria/1975(H3N2)	89	4
64	1	30	1.6094379124341	2 A/Victoria/1975(H3N2)	90	4
37	1	3	5.76832099579377	2 A/Victoria/1975(H3N2)	91	4
9	2	-25	1.6094379124341	2 A/Victoria/1975(H3N2)	92	4
40	1	6	4.38202663467388	2 A/Victoria/1975(H3N2)	93	4
39	5	5	5.76832099579377	2 A/Victoria/1975(H3N2)	94	4
57	1	23	2.30258509299405	2 A/Victoria/1975(H3N2)	95	4
56	1	22	1.6094379124341	2 A/Victoria/1975(H3N2)	96	4
27	1	-7	1.6094379124341	2 A/Victoria/1975(H3N2)	97	4
31	5	-3	1.6094379124341	2 A/Victoria/1975(H3N2)	98	4
54	NA	20	2.99573227355399	2 A/Victoria/1975(H3N2)	99	4
53	1	19	1.6094379124341	2 A/Victoria/1975(H3N2)	100	4
41	5	7	3.68887945411394	2 A/Victoria/1975(H3N2)	101	4
39	NA	5	5.07517381523383	2 A/Victoria/1975(H3N2)	102	4
72	1	38	1.6094379124341	2 A/Victoria/1975(H3N2)	103	4
44	NA	10	3.68887945411394	2 A/Victoria/1975(H3N2)	104	4
36	1	2	2.30258509299405	2 A/Victoria/1975(H3N2)	105	4
38	5	4	4.38202663467388	2 A/Victoria/1975(H3N2)	106	4
35	5	1	5.07517381523383	2 A/Victoria/1975(H3N2)	107	4
9	NA	-25	1.6094379124341	2 A/Victoria/1975(H3N2)	108	4
30	NA	-4	1.6094379124341	2 A/Victoria/1975(H3N2)	109	4
58	4	24	2.99573227355399	2 A/Victoria/1975(H3N2)	110	4
57	1	23	1.6094379124341	2 A/Victoria/1975(H3N2)	111	4
52	1	18	4.38202663467388	2 A/Victoria/1975(H3N2)	112	4
51	1	17	2.30258509299405	2 A/Victoria/1975(H3N2)	113	4
47	1	13	4.38202663467388	2 A/Victoria/1975(H3N2)	114	4
33	1	-1	1.6094379124341	2 A/Victoria/1975(H3N2)	115	4
49	1	15	2.30258509299405	2 A/Victoria/1975(H3N2)	116	4
23	1	-11	1.6094379124341	2 A/Victoria/1975(H3N2)	117	4
32	1	-2	1.6094379124341	2 A/Victoria/1975(H3N2)	118	4
70	1	36	2.30258509299405	2 A/Victoria/1975(H3N2)	119	4
71	1	37	1.6094379124341	2 A/Victoria/1975(H3N2)	120	4
54	1	20	2.99573227355399	2 A/Victoria/1975(H3N2)	121	4
28	NA	-6	1.6094379124341	2 A/Victoria/1975(H3N2)	122	4
55	1	21	1.6094379124341	2 A/Victoria/1975(H3N2)	123	4
52	1	18	2.30258509299405	2 A/Victoria/1975(H3N2)	124	4
76	1	42	1.6094379124341	2 A/Victoria/1975(H3N2)	125	4
61	1	27	2.99573227355399	2 A/Victoria/1975(H3N2)	126	4
31	5	-3	2.30258509299405	2 A/Victoria/1975(H3N2)	127	4
32	5	-2	1.6094379124341	2 A/Victoria/1975(H3N2)	128	4
62	1	28	2.30258509299405	2 A/Victoria/1975(H3N2)	129	4
32	NA	-2	1.6094379124341	2 A/Victoria/1975(H3N2)	130	4
35	1	1	2.99573227355399	2 A/Victoria/1975(H3N2)	131	5
71	1	37	2.99573227355399	2 A/Victoria/1975(H3N2)	132	5
61	NA	27	3.68887945411394	2 A/Victoria/1975(H3N2)	133	5
55	1	21	2.30258509299405	2 A/Victoria/1975(H3N2)	134	5
27	5	-7	1.6094379124341	2 A/Victoria/1975(H3N2)	135	5
29	1	-5	2.30258509299405	2 A/Victoria/1975(H3N2)	136	5
9	4	-25	1.6094379124341	2 A/Victoria/1975(H3N2)	137	5
10	2	-24	1.6094379124341	2 A/Victoria/1975(H3N2)	138	5
37	1	3	5.07517381523383	2 A/Victoria/1975(H3N2)	139	5
29	NA	-5	1.6094379124341	2 A/Victoria/1975(H3N2)	140	5
39	1	5	5.07517381523383	2 A/Victoria/1975(H3N2)	141	5
13	1	-21	1.6094379124341	2 A/Victoria/1975(H3N2)	142	5
9	NA	-25	1.6094379124341	2 A/Victoria/1975(H3N2)	143	5
38	1	4	4.38202663467388	2 A/Victoria/1975(H3N2)	144	5
14	1	-20	1.6094379124341	2 A/Victoria/1975(H3N2)	145	5
73	NA	39	2.99573227355399	2 A/Victoria/1975(H3N2)	146	5
22	1	-12	1.6094379124341	2 A/Victoria/1975(H3N2)	147	5
24	5	-10	1.6094379124341	2 A/Victoria/1975(H3N2)	148	5
20	1	-14	1.6094379124341	2 A/Victoria/1975(H3N2)	149	5
17	NA	-17	1.6094379124341	2 A/Victoria/1975(H3N2)	150	5
50	1	16	3.68887945411394	2 A/Victoria/1975(H3N2)	151	5
75	NA	45	4.38202663467388	3 A/Bangkok/1979(H3N2)	1	1
35	NA	5	5.07517381523383	3 A/Bangkok/1979(H3N2)	2	1
71	1	41	2.99573227355399	3 A/Bangkok/1979(H3N2)	3	1
65	1	35	1.6094379124341	3 A/Bangkok/1979(H3N2)	4	1
64	1	34	4.38202663467388	3 A/Bangkok/1979(H3N2)	5	1
33	5	3	5.07517381523383	3 A/Bangkok/1979(H3N2)	6	1
60	1	30	1.6094379124341	3 A/Bangkok/1979(H3N2)	7	1
43	1	13	5.07517381523383	3 A/Bangkok/1979(H3N2)	8	1
17	1	-13	1.6094379124341	3 A/Bangkok/1979(H3N2)	9	1
36	1	6	5.07517381523383	3 A/Bangkok/1979(H3N2)	10	1
48	1	18	3.68887945411394	3 A/Bangkok/1979(H3N2)	11	1
48	1	18	2.30258509299405	3 A/Bangkok/1979(H3N2)	12	1
47	5	17	4.38202663467388	3 A/Bangkok/1979(H3N2)	13	1
41	1	11	1.6094379124341	3 A/Bangkok/1979(H3N2)	14	1
11	1	-19	1.6094379124341	3 A/Bangkok/1979(H3N2)	15	1
49	NA	19	4.38202663467388	3 A/Bangkok/1979(H3N2)	16	1
45	1	15	2.30258509299405	3 A/Bangkok/1979(H3N2)	17	1
66	1	36	4.38202663467388	3 A/Bangkok/1979(H3N2)	18	1
63	1	33	2.30258509299405	3 A/Bangkok/1979(H3N2)	19	1
64	1	34	1.6094379124341	3 A/Bangkok/1979(H3N2)	20	1
24	1	-6	2.30258509299405	3 A/Bangkok/1979(H3N2)	21	1
47	1	17	5.07517381523383	3 A/Bangkok/1979(H3N2)	22	1
47	1	17	4.38202663467388	3 A/Bangkok/1979(H3N2)	23	1
19	NA	-11	1.6094379124341	3 A/Bangkok/1979(H3N2)	24	1
17	1	-13	1.6094379124341	3 A/Bangkok/1979(H3N2)	25	1
23	4	-7	3.68887945411394	3 A/Bangkok/1979(H3N2)	26	1
15	2	-15	1.6094379124341	3 A/Bangkok/1979(H3N2)	27	1
45	1	15	5.07517381523383	3 A/Bangkok/1979(H3N2)	28	1
77	1	47	2.99573227355399	3 A/Bangkok/1979(H3N2)	29	1
72	1	42	3.68887945411394	3 A/Bangkok/1979(H3N2)	30	1
42	1	12	4.38202663467388	3 A/Bangkok/1979(H3N2)	31	1
55	1	25	2.99573227355399	3 A/Bangkok/1979(H3N2)	32	1
70	1	40	3.68887945411394	3 A/Bangkok/1979(H3N2)	33	2
53	5	23	3.68887945411394	3 A/Bangkok/1979(H3N2)	34	2
53	2	23	1.6094379124341	3 A/Bangkok/1979(H3N2)	35	2
63	1	33	2.30258509299405	3 A/Bangkok/1979(H3N2)	36	2
60	1	30	2.30258509299405	3 A/Bangkok/1979(H3N2)	37	2
37	2	7	5.07517381523383	3 A/Bangkok/1979(H3N2)	38	2
35	1	5	3.68887945411394	3 A/Bangkok/1979(H3N2)	39	2
7	1	-23	1.6094379124341	3 A/Bangkok/1979(H3N2)	40	2
48	1	18	3.68887945411394	3 A/Bangkok/1979(H3N2)	41	2
57	1	27	3.68887945411394	3 A/Bangkok/1979(H3N2)	42	2
63	1	33	4.38202663467388	3 A/Bangkok/1979(H3N2)	43	2
51	1	21	4.38202663467388	3 A/Bangkok/1979(H3N2)	44	2
12	3	-18	1.6094379124341	3 A/Bangkok/1979(H3N2)	45	2
55	5	25	4.38202663467388	3 A/Bangkok/1979(H3N2)	46	2
25	1	-5	2.99573227355399	3 A/Bangkok/1979(H3N2)	47	2
57	1	27	4.38202663467388	3 A/Bangkok/1979(H3N2)	48	2
29	1	-1	5.07517381523383	3 A/Bangkok/1979(H3N2)	49	2
65	1	35	2.99573227355399	3 A/Bangkok/1979(H3N2)	50	2
39	1	9	5.07517381523383	3 A/Bangkok/1979(H3N2)	51	2
11	1	-19	1.6094379124341	3 A/Bangkok/1979(H3N2)	52	2
63	1	33	5.76832099579377	3 A/Bangkok/1979(H3N2)	53	2
61	5	31	3.68887945411394	3 A/Bangkok/1979(H3N2)	54	2
73	1	43	2.99573227355399	3 A/Bangkok/1979(H3N2)	55	2
75	1	45	4.38202663467388	3 A/Bangkok/1979(H3N2)	56	2
70	2	40	2.99573227355399	3 A/Bangkok/1979(H3N2)	57	2
57	1	27	1.6094379124341	3 A/Bangkok/1979(H3N2)	58	3
25	1	-5	3.68887945411394	3 A/Bangkok/1979(H3N2)	59	3
77	1	47	5.07517381523383	3 A/Bangkok/1979(H3N2)	60	3
45	1	15	3.68887945411394	3 A/Bangkok/1979(H3N2)	61	3
17	4	-13	1.6094379124341	3 A/Bangkok/1979(H3N2)	62	3
49	1	19	5.07517381523383	3 A/Bangkok/1979(H3N2)	63	3
18	5	-12	1.6094379124341	3 A/Bangkok/1979(H3N2)	64	3
51	5	21	2.30258509299405	3 A/Bangkok/1979(H3N2)	65	3
42	5	12	2.99573227355399	3 A/Bangkok/1979(H3N2)	66	3
17	1	-13	1.6094379124341	3 A/Bangkok/1979(H3N2)	67	3
15	4	-15	1.6094379124341	3 A/Bangkok/1979(H3N2)	68	3
40	1	10	2.99573227355399	3 A/Bangkok/1979(H3N2)	69	3
44	1	14	3.68887945411394	3 A/Bangkok/1979(H3N2)	70	3
15	1	-15	1.6094379124341	3 A/Bangkok/1979(H3N2)	71	3
45	NA	15	5.07517381523383	3 A/Bangkok/1979(H3N2)	72	3
21	1	-9	1.6094379124341	3 A/Bangkok/1979(H3N2)	73	3
54	1	24	3.68887945411394	3 A/Bangkok/1979(H3N2)	74	3
28	1	-2	6.46146817635372	3 A/Bangkok/1979(H3N2)	75	3
81	1	51	5.07517381523383	3 A/Bangkok/1979(H3N2)	76	3
25	1	-5	4.38202663467388	3 A/Bangkok/1979(H3N2)	77	3
31	1	1	5.07517381523383	3 A/Bangkok/1979(H3N2)	78	3
29	1	-1	4.38202663467388	3 A/Bangkok/1979(H3N2)	79	3
29	5	-1	5.07517381523383	3 A/Bangkok/1979(H3N2)	80	3
47	4	17	2.99573227355399	3 A/Bangkok/1979(H3N2)	81	3
65	1	35	4.38202663467388	3 A/Bangkok/1979(H3N2)	82	3
55	NA	25	5.07517381523383	3 A/Bangkok/1979(H3N2)	83	3
58	1	28	4.38202663467388	3 A/Bangkok/1979(H3N2)	84	4
57	1	27	1.6094379124341	3 A/Bangkok/1979(H3N2)	85	4
59	NA	29	4.38202663467388	3 A/Bangkok/1979(H3N2)	86	4
47	1	17	5.76832099579377	3 A/Bangkok/1979(H3N2)	87	4
47	1	17	4.38202663467388	3 A/Bangkok/1979(H3N2)	88	4
20	5	-10	2.30258509299405	3 A/Bangkok/1979(H3N2)	89	4
64	1	34	2.99573227355399	3 A/Bangkok/1979(H3N2)	90	4
37	1	7	6.46146817635372	3 A/Bangkok/1979(H3N2)	91	4
9	2	-21	1.6094379124341	3 A/Bangkok/1979(H3N2)	92	4
40	1	10	5.07517381523383	3 A/Bangkok/1979(H3N2)	93	4
39	5	9	3.68887945411394	3 A/Bangkok/1979(H3N2)	94	4
57	1	27	3.68887945411394	3 A/Bangkok/1979(H3N2)	95	4
56	1	26	2.30258509299405	3 A/Bangkok/1979(H3N2)	96	4
27	1	-3	1.6094379124341	3 A/Bangkok/1979(H3N2)	97	4
31	5	1	3.68887945411394	3 A/Bangkok/1979(H3N2)	98	4
54	NA	24	5.07517381523383	3 A/Bangkok/1979(H3N2)	99	4
53	1	23	2.30258509299405	3 A/Bangkok/1979(H3N2)	100	4
41	5	11	3.68887945411394	3 A/Bangkok/1979(H3N2)	101	4
39	NA	9	5.07517381523383	3 A/Bangkok/1979(H3N2)	102	4
72	1	42	2.99573227355399	3 A/Bangkok/1979(H3N2)	103	4
44	NA	14	5.07517381523383	3 A/Bangkok/1979(H3N2)	104	4
36	1	6	2.30258509299405	3 A/Bangkok/1979(H3N2)	105	4
38	5	8	5.76832099579377	3 A/Bangkok/1979(H3N2)	106	4
35	5	5	5.76832099579377	3 A/Bangkok/1979(H3N2)	107	4
9	NA	-21	1.6094379124341	3 A/Bangkok/1979(H3N2)	108	4
30	NA	0	4.38202663467388	3 A/Bangkok/1979(H3N2)	109	4
58	4	28	2.99573227355399	3 A/Bangkok/1979(H3N2)	110	4
57	1	27	1.6094379124341	3 A/Bangkok/1979(H3N2)	111	4
52	1	22	2.99573227355399	3 A/Bangkok/1979(H3N2)	112	4
51	1	21	3.68887945411394	3 A/Bangkok/1979(H3N2)	113	4
47	1	17	7.15461535691366	3 A/Bangkok/1979(H3N2)	114	4
33	1	3	5.07517381523383	3 A/Bangkok/1979(H3N2)	115	4
49	1	19	1.6094379124341	3 A/Bangkok/1979(H3N2)	116	4
23	1	-7	1.6094379124341	3 A/Bangkok/1979(H3N2)	117	4
32	1	2	4.38202663467388	3 A/Bangkok/1979(H3N2)	118	4
70	1	40	3.68887945411394	3 A/Bangkok/1979(H3N2)	119	4
71	1	41	3.68887945411394	3 A/Bangkok/1979(H3N2)	120	4
54	1	24	3.68887945411394	3 A/Bangkok/1979(H3N2)	121	4
28	NA	-2	5.07517381523383	3 A/Bangkok/1979(H3N2)	122	4
55	1	25	4.38202663467388	3 A/Bangkok/1979(H3N2)	123	4
52	1	22	3.68887945411394	3 A/Bangkok/1979(H3N2)	124	4
76	1	46	4.38202663467388	3 A/Bangkok/1979(H3N2)	125	4
61	1	31	2.30258509299405	3 A/Bangkok/1979(H3N2)	126	4
31	5	1	6.46146817635372	3 A/Bangkok/1979(H3N2)	127	4
32	5	2	4.38202663467388	3 A/Bangkok/1979(H3N2)	128	4
62	1	32	2.99573227355399	3 A/Bangkok/1979(H3N2)	129	4
32	NA	2	4.38202663467388	3 A/Bangkok/1979(H3N2)	130	4
35	1	5	5.07517381523383	3 A/Bangkok/1979(H3N2)	131	5
71	1	41	5.07517381523383	3 A/Bangkok/1979(H3N2)	132	5
61	NA	31	1.6094379124341	3 A/Bangkok/1979(H3N2)	133	5
55	1	25	4.38202663467388	3 A/Bangkok/1979(H3N2)	134	5
27	5	-3	2.99573227355399	3 A/Bangkok/1979(H3N2)	135	5
29	1	-1	4.38202663467388	3 A/Bangkok/1979(H3N2)	136	5
9	4	-21	1.6094379124341	3 A/Bangkok/1979(H3N2)	137	5
10	2	-20	1.6094379124341	3 A/Bangkok/1979(H3N2)	138	5
37	1	7	4.38202663467388	3 A/Bangkok/1979(H3N2)	139	5
29	NA	-1	4.38202663467388	3 A/Bangkok/1979(H3N2)	140	5
39	1	9	2.99573227355399	3 A/Bangkok/1979(H3N2)	141	5
13	1	-17	1.6094379124341	3 A/Bangkok/1979(H3N2)	142	5
9	NA	-21	1.6094379124341	3 A/Bangkok/1979(H3N2)	143	5
38	1	8	5.07517381523383	3 A/Bangkok/1979(H3N2)	144	5
14	1	-16	1.6094379124341	3 A/Bangkok/1979(H3N2)	145	5
73	NA	43	2.30258509299405	3 A/Bangkok/1979(H3N2)	146	5
22	1	-8	1.6094379124341	3 A/Bangkok/1979(H3N2)	147	5
24	5	-6	2.99573227355399	3 A/Bangkok/1979(H3N2)	148	5
20	1	-10	1.6094379124341	3 A/Bangkok/1979(H3N2)	149	5
17	NA	-13	1.6094379124341	3 A/Bangkok/1979(H3N2)	150	5
50	1	20	4.38202663467388	3 A/Bangkok/1979(H3N2)	151	5
75	NA	55	3.68887945411394	4 A/Beijing/1989(H3N2)	1	1
35	NA	15	3.68887945411394	4 A/Beijing/1989(H3N2)	2	1
71	1	51	2.30258509299405	4 A/Beijing/1989(H3N2)	3	1
65	1	45	1.6094379124341	4 A/Beijing/1989(H3N2)	4	1
64	1	44	2.30258509299405	4 A/Beijing/1989(H3N2)	5	1
33	5	13	5.07517381523383	4 A/Beijing/1989(H3N2)	6	1
60	1	40	1.6094379124341	4 A/Beijing/1989(H3N2)	7	1
43	1	23	2.99573227355399	4 A/Beijing/1989(H3N2)	8	1
17	1	-3	2.30258509299405	4 A/Beijing/1989(H3N2)	9	1
36	1	16	2.30258509299405	4 A/Beijing/1989(H3N2)	10	1
48	1	28	3.68887945411394	4 A/Beijing/1989(H3N2)	11	1
48	1	28	3.68887945411394	4 A/Beijing/1989(H3N2)	12	1
47	5	27	2.30258509299405	4 A/Beijing/1989(H3N2)	13	1
41	1	21	2.30258509299405	4 A/Beijing/1989(H3N2)	14	1
11	1	-9	1.6094379124341	4 A/Beijing/1989(H3N2)	15	1
49	NA	29	2.99573227355399	4 A/Beijing/1989(H3N2)	16	1
45	1	25	1.6094379124341	4 A/Beijing/1989(H3N2)	17	1
66	1	46	4.38202663467388	4 A/Beijing/1989(H3N2)	18	1
63	1	43	1.6094379124341	4 A/Beijing/1989(H3N2)	19	1
64	1	44	1.6094379124341	4 A/Beijing/1989(H3N2)	20	1
24	1	4	4.38202663467388	4 A/Beijing/1989(H3N2)	21	1
47	1	27	1.6094379124341	4 A/Beijing/1989(H3N2)	22	1
47	1	27	3.68887945411394	4 A/Beijing/1989(H3N2)	23	1
19	NA	-1	2.99573227355399	4 A/Beijing/1989(H3N2)	24	1
17	1	-3	2.99573227355399	4 A/Beijing/1989(H3N2)	25	1
23	4	3	5.76832099579377	4 A/Beijing/1989(H3N2)	26	1
15	2	-5	1.6094379124341	4 A/Beijing/1989(H3N2)	27	1
45	1	25	2.30258509299405	4 A/Beijing/1989(H3N2)	28	1
77	1	57	2.99573227355399	4 A/Beijing/1989(H3N2)	29	1
72	1	52	1.6094379124341	4 A/Beijing/1989(H3N2)	30	1
42	1	22	1.6094379124341	4 A/Beijing/1989(H3N2)	31	1
55	1	35	1.6094379124341	4 A/Beijing/1989(H3N2)	32	1
70	1	50	3.68887945411394	4 A/Beijing/1989(H3N2)	33	2
53	5	33	1.6094379124341	4 A/Beijing/1989(H3N2)	34	2
53	2	33	1.6094379124341	4 A/Beijing/1989(H3N2)	35	2
63	1	43	1.6094379124341	4 A/Beijing/1989(H3N2)	36	2
60	1	40	1.6094379124341	4 A/Beijing/1989(H3N2)	37	2
37	2	17	4.38202663467388	4 A/Beijing/1989(H3N2)	38	2
35	1	15	1.6094379124341	4 A/Beijing/1989(H3N2)	39	2
7	1	-13	1.6094379124341	4 A/Beijing/1989(H3N2)	40	2
48	1	28	3.68887945411394	4 A/Beijing/1989(H3N2)	41	2
57	1	37	1.6094379124341	4 A/Beijing/1989(H3N2)	42	2
63	1	43	2.30258509299405	4 A/Beijing/1989(H3N2)	43	2
51	1	31	1.6094379124341	4 A/Beijing/1989(H3N2)	44	2
12	3	-8	1.6094379124341	4 A/Beijing/1989(H3N2)	45	2
55	5	35	2.30258509299405	4 A/Beijing/1989(H3N2)	46	2
25	1	5	2.99573227355399	4 A/Beijing/1989(H3N2)	47	2
57	1	37	2.99573227355399	4 A/Beijing/1989(H3N2)	48	2
29	1	9	2.30258509299405	4 A/Beijing/1989(H3N2)	49	2
65	1	45	1.6094379124341	4 A/Beijing/1989(H3N2)	50	2
39	1	19	3.68887945411394	4 A/Beijing/1989(H3N2)	51	2
11	1	-9	2.99573227355399	4 A/Beijing/1989(H3N2)	52	2
63	1	43	4.38202663467388	4 A/Beijing/1989(H3N2)	53	2
61	5	41	1.6094379124341	4 A/Beijing/1989(H3N2)	54	2
73	1	53	3.68887945411394	4 A/Beijing/1989(H3N2)	55	2
75	1	55	1.6094379124341	4 A/Beijing/1989(H3N2)	56	2
70	2	50	1.6094379124341	4 A/Beijing/1989(H3N2)	57	2
57	1	37	3.68887945411394	4 A/Beijing/1989(H3N2)	58	3
25	1	5	2.99573227355399	4 A/Beijing/1989(H3N2)	59	3
77	1	57	5.07517381523383	4 A/Beijing/1989(H3N2)	60	3
45	1	25	1.6094379124341	4 A/Beijing/1989(H3N2)	61	3
17	4	-3	3.68887945411394	4 A/Beijing/1989(H3N2)	62	3
49	1	29	4.38202663467388	4 A/Beijing/1989(H3N2)	63	3
18	5	-2	2.99573227355399	4 A/Beijing/1989(H3N2)	64	3
51	5	31	1.6094379124341	4 A/Beijing/1989(H3N2)	65	3
42	5	22	1.6094379124341	4 A/Beijing/1989(H3N2)	66	3
17	1	-3	2.30258509299405	4 A/Beijing/1989(H3N2)	67	3
15	4	-5	5.76832099579377	4 A/Beijing/1989(H3N2)	68	3
40	1	20	2.99573227355399	4 A/Beijing/1989(H3N2)	69	3
44	1	24	2.30258509299405	4 A/Beijing/1989(H3N2)	70	3
15	1	-5	1.6094379124341	4 A/Beijing/1989(H3N2)	71	3
45	NA	25	2.30258509299405	4 A/Beijing/1989(H3N2)	72	3
21	1	1	3.68887945411394	4 A/Beijing/1989(H3N2)	73	3
54	1	34	1.6094379124341	4 A/Beijing/1989(H3N2)	74	3
28	1	8	5.76832099579377	4 A/Beijing/1989(H3N2)	75	3
81	1	61	2.99573227355399	4 A/Beijing/1989(H3N2)	76	3
25	1	5	5.76832099579377	4 A/Beijing/1989(H3N2)	77	3
31	1	11	2.99573227355399	4 A/Beijing/1989(H3N2)	78	3
29	1	9	3.68887945411394	4 A/Beijing/1989(H3N2)	79	3
29	5	9	4.38202663467388	4 A/Beijing/1989(H3N2)	80	3
47	4	27	1.6094379124341	4 A/Beijing/1989(H3N2)	81	3
65	1	45	2.99573227355399	4 A/Beijing/1989(H3N2)	82	3
55	NA	35	1.6094379124341	4 A/Beijing/1989(H3N2)	83	3
58	1	38	2.30258509299405	4 A/Beijing/1989(H3N2)	84	4
57	1	37	1.6094379124341	4 A/Beijing/1989(H3N2)	85	4
59	NA	39	1.6094379124341	4 A/Beijing/1989(H3N2)	86	4
47	1	27	2.99573227355399	4 A/Beijing/1989(H3N2)	87	4
47	1	27	1.6094379124341	4 A/Beijing/1989(H3N2)	88	4
20	5	0	5.76832099579377	4 A/Beijing/1989(H3N2)	89	4
64	1	44	1.6094379124341	4 A/Beijing/1989(H3N2)	90	4
37	1	17	4.38202663467388	4 A/Beijing/1989(H3N2)	91	4
9	2	-11	1.6094379124341	4 A/Beijing/1989(H3N2)	92	4
40	1	20	2.30258509299405	4 A/Beijing/1989(H3N2)	93	4
39	5	19	1.6094379124341	4 A/Beijing/1989(H3N2)	94	4
57	1	37	2.30258509299405	4 A/Beijing/1989(H3N2)	95	4
56	1	36	1.6094379124341	4 A/Beijing/1989(H3N2)	96	4
27	1	7	5.07517381523383	4 A/Beijing/1989(H3N2)	97	4
31	5	11	3.68887945411394	4 A/Beijing/1989(H3N2)	98	4
54	NA	34	2.99573227355399	4 A/Beijing/1989(H3N2)	99	4
53	1	33	1.6094379124341	4 A/Beijing/1989(H3N2)	100	4
41	5	21	1.6094379124341	4 A/Beijing/1989(H3N2)	101	4
39	NA	19	2.99573227355399	4 A/Beijing/1989(H3N2)	102	4
72	1	52	4.38202663467388	4 A/Beijing/1989(H3N2)	103	4
44	NA	24	3.68887945411394	4 A/Beijing/1989(H3N2)	104	4
36	1	16	2.99573227355399	4 A/Beijing/1989(H3N2)	105	4
38	5	18	2.30258509299405	4 A/Beijing/1989(H3N2)	106	4
35	5	15	5.76832099579377	4 A/Beijing/1989(H3N2)	107	4
9	NA	-11	1.6094379124341	4 A/Beijing/1989(H3N2)	108	4
30	NA	10	3.68887945411394	4 A/Beijing/1989(H3N2)	109	4
58	4	38	1.6094379124341	4 A/Beijing/1989(H3N2)	110	4
57	1	37	1.6094379124341	4 A/Beijing/1989(H3N2)	111	4
52	1	32	2.30258509299405	4 A/Beijing/1989(H3N2)	112	4
51	1	31	2.99573227355399	4 A/Beijing/1989(H3N2)	113	4
47	1	27	5.76832099579377	4 A/Beijing/1989(H3N2)	114	4
33	1	13	4.38202663467388	4 A/Beijing/1989(H3N2)	115	4
49	1	29	1.6094379124341	4 A/Beijing/1989(H3N2)	116	4
23	1	3	2.30258509299405	4 A/Beijing/1989(H3N2)	117	4
32	1	12	2.99573227355399	4 A/Beijing/1989(H3N2)	118	4
70	1	50	1.6094379124341	4 A/Beijing/1989(H3N2)	119	4
71	1	51	1.6094379124341	4 A/Beijing/1989(H3N2)	120	4
54	1	34	1.6094379124341	4 A/Beijing/1989(H3N2)	121	4
28	NA	8	5.07517381523383	4 A/Beijing/1989(H3N2)	122	4
55	1	35	3.68887945411394	4 A/Beijing/1989(H3N2)	123	4
52	1	32	2.30258509299405	4 A/Beijing/1989(H3N2)	124	4
76	1	56	1.6094379124341	4 A/Beijing/1989(H3N2)	125	4
61	1	41	3.68887945411394	4 A/Beijing/1989(H3N2)	126	4
31	5	11	5.76832099579377	4 A/Beijing/1989(H3N2)	127	4
32	5	12	3.68887945411394	4 A/Beijing/1989(H3N2)	128	4
62	1	42	1.6094379124341	4 A/Beijing/1989(H3N2)	129	4
32	NA	12	2.30258509299405	4 A/Beijing/1989(H3N2)	130	4
35	1	15	2.30258509299405	4 A/Beijing/1989(H3N2)	131	5
71	1	51	3.68887945411394	4 A/Beijing/1989(H3N2)	132	5
61	NA	41	2.99573227355399	4 A/Beijing/1989(H3N2)	133	5
55	1	35	3.68887945411394	4 A/Beijing/1989(H3N2)	134	5
27	5	7	4.38202663467388	4 A/Beijing/1989(H3N2)	135	5
29	1	9	4.38202663467388	4 A/Beijing/1989(H3N2)	136	5
9	4	-11	1.6094379124341	4 A/Beijing/1989(H3N2)	137	5
10	2	-10	1.6094379124341	4 A/Beijing/1989(H3N2)	138	5
37	1	17	2.99573227355399	4 A/Beijing/1989(H3N2)	139	5
29	NA	9	3.68887945411394	4 A/Beijing/1989(H3N2)	140	5
39	1	19	2.99573227355399	4 A/Beijing/1989(H3N2)	141	5
13	1	-7	1.6094379124341	4 A/Beijing/1989(H3N2)	142	5
9	NA	-11	1.6094379124341	4 A/Beijing/1989(H3N2)	143	5
38	1	18	2.30258509299405	4 A/Beijing/1989(H3N2)	144	5
14	1	-6	1.6094379124341	4 A/Beijing/1989(H3N2)	145	5
73	NA	53	1.6094379124341	4 A/Beijing/1989(H3N2)	146	5
22	1	2	5.07517381523383	4 A/Beijing/1989(H3N2)	147	5
24	5	4	5.76832099579377	4 A/Beijing/1989(H3N2)	148	5
20	1	0	5.76832099579377	4 A/Beijing/1989(H3N2)	149	5
17	NA	-3	5.07517381523383	4 A/Beijing/1989(H3N2)	150	5
50	1	30	1.6094379124341	4 A/Beijing/1989(H3N2)	151	5
75	NA	61	5.07517381523383	5 A/Wuhan/1995(H3N2)	1	1
35	NA	21	4.38202663467388	5 A/Wuhan/1995(H3N2)	2	1
71	1	57	2.30258509299405	5 A/Wuhan/1995(H3N2)	3	1
65	1	51	2.99573227355399	5 A/Wuhan/1995(H3N2)	4	1
64	1	50	4.38202663467388	5 A/Wuhan/1995(H3N2)	5	1
33	5	19	5.76832099579377	5 A/Wuhan/1995(H3N2)	6	1
60	1	46	2.99573227355399	5 A/Wuhan/1995(H3N2)	7	1
43	1	29	5.76832099579377	5 A/Wuhan/1995(H3N2)	8	1
17	1	3	6.46146817635372	5 A/Wuhan/1995(H3N2)	9	1
36	1	22	3.68887945411394	5 A/Wuhan/1995(H3N2)	10	1
48	1	34	3.68887945411394	5 A/Wuhan/1995(H3N2)	11	1
48	1	34	6.46146817635372	5 A/Wuhan/1995(H3N2)	12	1
47	5	33	5.07517381523383	5 A/Wuhan/1995(H3N2)	13	1
41	1	27	2.30258509299405	5 A/Wuhan/1995(H3N2)	14	1
11	1	-3	3.68887945411394	5 A/Wuhan/1995(H3N2)	15	1
49	NA	35	2.99573227355399	5 A/Wuhan/1995(H3N2)	16	1
45	1	31	1.6094379124341	5 A/Wuhan/1995(H3N2)	17	1
66	1	52	4.38202663467388	5 A/Wuhan/1995(H3N2)	18	1
63	1	49	2.99573227355399	5 A/Wuhan/1995(H3N2)	19	1
64	1	50	3.68887945411394	5 A/Wuhan/1995(H3N2)	20	1
24	1	10	6.46146817635372	5 A/Wuhan/1995(H3N2)	21	1
47	1	33	5.07517381523383	5 A/Wuhan/1995(H3N2)	22	1
47	1	33	5.07517381523383	5 A/Wuhan/1995(H3N2)	23	1
19	NA	5	6.46146817635372	5 A/Wuhan/1995(H3N2)	24	1
17	1	3	6.46146817635372	5 A/Wuhan/1995(H3N2)	25	1
23	4	9	4.38202663467388	5 A/Wuhan/1995(H3N2)	26	1
15	2	1	5.76832099579377	5 A/Wuhan/1995(H3N2)	27	1
45	1	31	5.07517381523383	5 A/Wuhan/1995(H3N2)	28	1
77	1	63	2.30258509299405	5 A/Wuhan/1995(H3N2)	29	1
72	1	58	5.07517381523383	5 A/Wuhan/1995(H3N2)	30	1
42	1	28	4.38202663467388	5 A/Wuhan/1995(H3N2)	31	1
55	1	41	1.6094379124341	5 A/Wuhan/1995(H3N2)	32	1
70	1	56	5.07517381523383	5 A/Wuhan/1995(H3N2)	33	2
53	5	39	2.30258509299405	5 A/Wuhan/1995(H3N2)	34	2
53	2	39	3.68887945411394	5 A/Wuhan/1995(H3N2)	35	2
63	1	49	1.6094379124341	5 A/Wuhan/1995(H3N2)	36	2
60	1	46	4.38202663467388	5 A/Wuhan/1995(H3N2)	37	2
37	2	23	4.38202663467388	5 A/Wuhan/1995(H3N2)	38	2
35	1	21	4.38202663467388	5 A/Wuhan/1995(H3N2)	39	2
7	1	-7	1.6094379124341	5 A/Wuhan/1995(H3N2)	40	2
48	1	34	3.68887945411394	5 A/Wuhan/1995(H3N2)	41	2
57	1	43	4.38202663467388	5 A/Wuhan/1995(H3N2)	42	2
63	1	49	5.07517381523383	5 A/Wuhan/1995(H3N2)	43	2
51	1	37	2.99573227355399	5 A/Wuhan/1995(H3N2)	44	2
12	3	-2	4.38202663467388	5 A/Wuhan/1995(H3N2)	45	2
55	5	41	1.6094379124341	5 A/Wuhan/1995(H3N2)	46	2
25	1	11	5.07517381523383	5 A/Wuhan/1995(H3N2)	47	2
57	1	43	4.38202663467388	5 A/Wuhan/1995(H3N2)	48	2
29	1	15	7.15461535691366	5 A/Wuhan/1995(H3N2)	49	2
65	1	51	1.6094379124341	5 A/Wuhan/1995(H3N2)	50	2
39	1	25	5.07517381523383	5 A/Wuhan/1995(H3N2)	51	2
11	1	-3	4.38202663467388	5 A/Wuhan/1995(H3N2)	52	2
63	1	49	5.07517381523383	5 A/Wuhan/1995(H3N2)	53	2
61	5	47	1.6094379124341	5 A/Wuhan/1995(H3N2)	54	2
73	1	59	5.76832099579377	5 A/Wuhan/1995(H3N2)	55	2
75	1	61	2.99573227355399	5 A/Wuhan/1995(H3N2)	56	2
70	2	56	4.38202663467388	5 A/Wuhan/1995(H3N2)	57	2
57	1	43	3.68887945411394	5 A/Wuhan/1995(H3N2)	58	3
25	1	11	5.07517381523383	5 A/Wuhan/1995(H3N2)	59	3
77	1	63	4.38202663467388	5 A/Wuhan/1995(H3N2)	60	3
45	1	31	4.38202663467388	5 A/Wuhan/1995(H3N2)	61	3
17	4	3	7.15461535691366	5 A/Wuhan/1995(H3N2)	62	3
49	1	35	4.38202663467388	5 A/Wuhan/1995(H3N2)	63	3
18	5	4	7.15461535691366	5 A/Wuhan/1995(H3N2)	64	3
51	5	37	2.99573227355399	5 A/Wuhan/1995(H3N2)	65	3
42	5	28	3.68887945411394	5 A/Wuhan/1995(H3N2)	66	3
17	1	3	6.46146817635372	5 A/Wuhan/1995(H3N2)	67	3
15	4	1	6.46146817635372	5 A/Wuhan/1995(H3N2)	68	3
40	1	26	3.68887945411394	5 A/Wuhan/1995(H3N2)	69	3
44	1	30	5.76832099579377	5 A/Wuhan/1995(H3N2)	70	3
15	1	1	5.76832099579377	5 A/Wuhan/1995(H3N2)	71	3
45	NA	31	6.46146817635372	5 A/Wuhan/1995(H3N2)	72	3
21	1	7	7.15461535691366	5 A/Wuhan/1995(H3N2)	73	3
54	1	40	4.38202663467388	5 A/Wuhan/1995(H3N2)	74	3
28	1	14	5.76832099579377	5 A/Wuhan/1995(H3N2)	75	3
81	1	67	5.07517381523383	5 A/Wuhan/1995(H3N2)	76	3
25	1	11	6.46146817635372	5 A/Wuhan/1995(H3N2)	77	3
31	1	17	5.07517381523383	5 A/Wuhan/1995(H3N2)	78	3
29	1	15	6.46146817635372	5 A/Wuhan/1995(H3N2)	79	3
29	5	15	7.15461535691366	5 A/Wuhan/1995(H3N2)	80	3
47	4	33	3.68887945411394	5 A/Wuhan/1995(H3N2)	81	3
65	1	51	3.68887945411394	5 A/Wuhan/1995(H3N2)	82	3
55	NA	41	1.6094379124341	5 A/Wuhan/1995(H3N2)	83	3
58	1	44	2.99573227355399	5 A/Wuhan/1995(H3N2)	84	4
57	1	43	2.30258509299405	5 A/Wuhan/1995(H3N2)	85	4
59	NA	45	5.76832099579377	5 A/Wuhan/1995(H3N2)	86	4
47	1	33	2.99573227355399	5 A/Wuhan/1995(H3N2)	87	4
47	1	33	3.68887945411394	5 A/Wuhan/1995(H3N2)	88	4
20	5	6	6.46146817635372	5 A/Wuhan/1995(H3N2)	89	4
64	1	50	3.68887945411394	5 A/Wuhan/1995(H3N2)	90	4
37	1	23	4.38202663467388	5 A/Wuhan/1995(H3N2)	91	4
9	2	-5	2.99573227355399	5 A/Wuhan/1995(H3N2)	92	4
40	1	26	5.76832099579377	5 A/Wuhan/1995(H3N2)	93	4
39	5	25	3.68887945411394	5 A/Wuhan/1995(H3N2)	94	4
57	1	43	1.6094379124341	5 A/Wuhan/1995(H3N2)	95	4
56	1	42	2.30258509299405	5 A/Wuhan/1995(H3N2)	96	4
27	1	13	5.07517381523383	5 A/Wuhan/1995(H3N2)	97	4
31	5	17	2.99573227355399	5 A/Wuhan/1995(H3N2)	98	4
54	NA	40	5.07517381523383	5 A/Wuhan/1995(H3N2)	99	4
53	1	39	2.99573227355399	5 A/Wuhan/1995(H3N2)	100	4
41	5	27	1.6094379124341	5 A/Wuhan/1995(H3N2)	101	4
39	NA	25	4.38202663467388	5 A/Wuhan/1995(H3N2)	102	4
72	1	58	6.46146817635372	5 A/Wuhan/1995(H3N2)	103	4
44	NA	30	5.76832099579377	5 A/Wuhan/1995(H3N2)	104	4
36	1	22	5.07517381523383	5 A/Wuhan/1995(H3N2)	105	4
38	5	24	6.46146817635372	5 A/Wuhan/1995(H3N2)	106	4
35	5	21	4.38202663467388	5 A/Wuhan/1995(H3N2)	107	4
9	NA	-5	2.99573227355399	5 A/Wuhan/1995(H3N2)	108	4
30	NA	16	5.07517381523383	5 A/Wuhan/1995(H3N2)	109	4
58	4	44	2.30258509299405	5 A/Wuhan/1995(H3N2)	110	4
57	1	43	2.30258509299405	5 A/Wuhan/1995(H3N2)	111	4
52	1	38	3.68887945411394	5 A/Wuhan/1995(H3N2)	112	4
51	1	37	4.38202663467388	5 A/Wuhan/1995(H3N2)	113	4
47	1	33	5.76832099579377	5 A/Wuhan/1995(H3N2)	114	4
33	1	19	3.68887945411394	5 A/Wuhan/1995(H3N2)	115	4
49	1	35	4.38202663467388	5 A/Wuhan/1995(H3N2)	116	4
23	1	9	5.76832099579377	5 A/Wuhan/1995(H3N2)	117	4
32	1	18	2.99573227355399	5 A/Wuhan/1995(H3N2)	118	4
70	1	56	5.07517381523383	5 A/Wuhan/1995(H3N2)	119	4
71	1	57	5.07517381523383	5 A/Wuhan/1995(H3N2)	120	4
54	1	40	2.30258509299405	5 A/Wuhan/1995(H3N2)	121	4
28	NA	14	5.76832099579377	5 A/Wuhan/1995(H3N2)	122	4
55	1	41	4.38202663467388	5 A/Wuhan/1995(H3N2)	123	4
52	1	38	3.68887945411394	5 A/Wuhan/1995(H3N2)	124	4
76	1	62	4.38202663467388	5 A/Wuhan/1995(H3N2)	125	4
61	1	47	3.68887945411394	5 A/Wuhan/1995(H3N2)	126	4
31	5	17	4.38202663467388	5 A/Wuhan/1995(H3N2)	127	4
32	5	18	6.46146817635372	5 A/Wuhan/1995(H3N2)	128	4
62	1	48	1.6094379124341	5 A/Wuhan/1995(H3N2)	129	4
32	NA	18	2.99573227355399	5 A/Wuhan/1995(H3N2)	130	4
35	1	21	4.38202663467388	5 A/Wuhan/1995(H3N2)	131	5
71	1	57	5.07517381523383	5 A/Wuhan/1995(H3N2)	132	5
61	NA	47	4.38202663467388	5 A/Wuhan/1995(H3N2)	133	5
55	1	41	3.68887945411394	5 A/Wuhan/1995(H3N2)	134	5
27	5	13	6.46146817635372	5 A/Wuhan/1995(H3N2)	135	5
29	1	15	5.07517381523383	5 A/Wuhan/1995(H3N2)	136	5
9	4	-5	1.6094379124341	5 A/Wuhan/1995(H3N2)	137	5
10	2	-4	1.6094379124341	5 A/Wuhan/1995(H3N2)	138	5
37	1	23	5.07517381523383	5 A/Wuhan/1995(H3N2)	139	5
29	NA	15	2.99573227355399	5 A/Wuhan/1995(H3N2)	140	5
39	1	25	4.38202663467388	5 A/Wuhan/1995(H3N2)	141	5
13	1	-1	5.76832099579377	5 A/Wuhan/1995(H3N2)	142	5
9	NA	-5	1.6094379124341	5 A/Wuhan/1995(H3N2)	143	5
38	1	24	5.07517381523383	5 A/Wuhan/1995(H3N2)	144	5
14	1	0	2.99573227355399	5 A/Wuhan/1995(H3N2)	145	5
73	NA	59	3.68887945411394	5 A/Wuhan/1995(H3N2)	146	5
22	1	8	4.38202663467388	5 A/Wuhan/1995(H3N2)	147	5
24	5	10	6.46146817635372	5 A/Wuhan/1995(H3N2)	148	5
20	1	6	7.15461535691366	5 A/Wuhan/1995(H3N2)	149	5
17	NA	3	7.15461535691366	5 A/Wuhan/1995(H3N2)	150	5
50	1	36	3.68887945411394	5 A/Wuhan/1995(H3N2)	151	5
75	NA	68	3.68887945411394	6 A/Fujian/2002(H3N2)	1	1
35	NA	28	2.30258509299405	6 A/Fujian/2002(H3N2)	2	1
71	1	64	4.38202663467388	6 A/Fujian/2002(H3N2)	3	1
65	1	58	1.6094379124341	6 A/Fujian/2002(H3N2)	4	1
64	1	57	2.99573227355399	6 A/Fujian/2002(H3N2)	5	1
33	5	26	5.76832099579377	6 A/Fujian/2002(H3N2)	6	1
60	1	53	2.99573227355399	6 A/Fujian/2002(H3N2)	7	1
43	1	36	5.07517381523383	6 A/Fujian/2002(H3N2)	8	1
17	1	10	5.07517381523383	6 A/Fujian/2002(H3N2)	9	1
36	1	29	7.15461535691366	6 A/Fujian/2002(H3N2)	10	1
48	1	41	2.30258509299405	6 A/Fujian/2002(H3N2)	11	1
48	1	41	6.46146817635372	6 A/Fujian/2002(H3N2)	12	1
47	5	40	1.6094379124341	6 A/Fujian/2002(H3N2)	13	1
41	1	34	2.99573227355399	6 A/Fujian/2002(H3N2)	14	1
11	1	4	6.46146817635372	6 A/Fujian/2002(H3N2)	15	1
49	NA	42	3.68887945411394	6 A/Fujian/2002(H3N2)	16	1
45	1	38	4.38202663467388	6 A/Fujian/2002(H3N2)	17	1
66	1	59	4.38202663467388	6 A/Fujian/2002(H3N2)	18	1
63	1	56	1.6094379124341	6 A/Fujian/2002(H3N2)	19	1
64	1	57	2.99573227355399	6 A/Fujian/2002(H3N2)	20	1
24	1	17	5.76832099579377	6 A/Fujian/2002(H3N2)	21	1
47	1	40	2.99573227355399	6 A/Fujian/2002(H3N2)	22	1
47	1	40	3.68887945411394	6 A/Fujian/2002(H3N2)	23	1
19	NA	12	7.15461535691366	6 A/Fujian/2002(H3N2)	24	1
17	1	10	7.15461535691366	6 A/Fujian/2002(H3N2)	25	1
23	4	16	3.68887945411394	6 A/Fujian/2002(H3N2)	26	1
15	2	8	5.76832099579377	6 A/Fujian/2002(H3N2)	27	1
45	1	38	5.07517381523383	6 A/Fujian/2002(H3N2)	28	1
77	1	70	5.07517381523383	6 A/Fujian/2002(H3N2)	29	1
72	1	65	4.38202663467388	6 A/Fujian/2002(H3N2)	30	1
42	1	35	4.38202663467388	6 A/Fujian/2002(H3N2)	31	1
55	1	48	1.6094379124341	6 A/Fujian/2002(H3N2)	32	1
70	1	63	5.76832099579377	6 A/Fujian/2002(H3N2)	33	2
53	5	46	2.30258509299405	6 A/Fujian/2002(H3N2)	34	2
53	2	46	2.99573227355399	6 A/Fujian/2002(H3N2)	35	2
63	1	56	1.6094379124341	6 A/Fujian/2002(H3N2)	36	2
60	1	53	6.46146817635372	6 A/Fujian/2002(H3N2)	37	2
37	2	30	5.07517381523383	6 A/Fujian/2002(H3N2)	38	2
35	1	28	4.38202663467388	6 A/Fujian/2002(H3N2)	39	2
7	1	0	6.46146817635372	6 A/Fujian/2002(H3N2)	40	2
48	1	41	5.07517381523383	6 A/Fujian/2002(H3N2)	41	2
57	1	50	5.07517381523383	6 A/Fujian/2002(H3N2)	42	2
63	1	56	2.30258509299405	6 A/Fujian/2002(H3N2)	43	2
51	1	44	2.30258509299405	6 A/Fujian/2002(H3N2)	44	2
12	3	5	6.46146817635372	6 A/Fujian/2002(H3N2)	45	2
55	5	48	2.30258509299405	6 A/Fujian/2002(H3N2)	46	2
25	1	18	4.38202663467388	6 A/Fujian/2002(H3N2)	47	2
57	1	50	6.46146817635372	6 A/Fujian/2002(H3N2)	48	2
29	1	22	5.76832099579377	6 A/Fujian/2002(H3N2)	49	2
65	1	58	2.99573227355399	6 A/Fujian/2002(H3N2)	50	2
39	1	32	5.07517381523383	6 A/Fujian/2002(H3N2)	51	2
11	1	4	7.15461535691366	6 A/Fujian/2002(H3N2)	52	2
63	1	56	5.76832099579377	6 A/Fujian/2002(H3N2)	53	2
61	5	54	1.6094379124341	6 A/Fujian/2002(H3N2)	54	2
73	1	66	5.76832099579377	6 A/Fujian/2002(H3N2)	55	2
75	1	68	2.99573227355399	6 A/Fujian/2002(H3N2)	56	2
70	2	63	1.6094379124341	6 A/Fujian/2002(H3N2)	57	2
57	1	50	5.07517381523383	6 A/Fujian/2002(H3N2)	58	3
25	1	18	5.76832099579377	6 A/Fujian/2002(H3N2)	59	3
77	1	70	4.38202663467388	6 A/Fujian/2002(H3N2)	60	3
45	1	38	2.99573227355399	6 A/Fujian/2002(H3N2)	61	3
17	4	10	6.46146817635372	6 A/Fujian/2002(H3N2)	62	3
49	1	42	4.38202663467388	6 A/Fujian/2002(H3N2)	63	3
18	5	11	6.46146817635372	6 A/Fujian/2002(H3N2)	64	3
51	5	44	3.68887945411394	6 A/Fujian/2002(H3N2)	65	3
42	5	35	1.6094379124341	6 A/Fujian/2002(H3N2)	66	3
17	1	10	7.15461535691366	6 A/Fujian/2002(H3N2)	67	3
15	4	8	7.15461535691366	6 A/Fujian/2002(H3N2)	68	3
40	1	33	1.6094379124341	6 A/Fujian/2002(H3N2)	69	3
44	1	37	7.15461535691366	6 A/Fujian/2002(H3N2)	70	3
15	1	8	5.76832099579377	6 A/Fujian/2002(H3N2)	71	3
45	NA	38	6.46146817635372	6 A/Fujian/2002(H3N2)	72	3
21	1	14	7.15461535691366	6 A/Fujian/2002(H3N2)	73	3
54	1	47	4.38202663467388	6 A/Fujian/2002(H3N2)	74	3
28	1	21	3.68887945411394	6 A/Fujian/2002(H3N2)	75	3
81	1	74	5.76832099579377	6 A/Fujian/2002(H3N2)	76	3
25	1	18	5.76832099579377	6 A/Fujian/2002(H3N2)	77	3
31	1	24	5.07517381523383	6 A/Fujian/2002(H3N2)	78	3
29	1	22	4.38202663467388	6 A/Fujian/2002(H3N2)	79	3
29	5	22	5.76832099579377	6 A/Fujian/2002(H3N2)	80	3
47	4	40	3.68887945411394	6 A/Fujian/2002(H3N2)	81	3
65	1	58	4.38202663467388	6 A/Fujian/2002(H3N2)	82	3
55	NA	48	2.99573227355399	6 A/Fujian/2002(H3N2)	83	3
58	1	51	3.68887945411394	6 A/Fujian/2002(H3N2)	84	4
57	1	50	2.30258509299405	6 A/Fujian/2002(H3N2)	85	4
59	NA	52	2.30258509299405	6 A/Fujian/2002(H3N2)	86	4
47	1	40	5.76832099579377	6 A/Fujian/2002(H3N2)	87	4
47	1	40	4.38202663467388	6 A/Fujian/2002(H3N2)	88	4
20	5	13	6.46146817635372	6 A/Fujian/2002(H3N2)	89	4
64	1	57	4.38202663467388	6 A/Fujian/2002(H3N2)	90	4
37	1	30	2.99573227355399	6 A/Fujian/2002(H3N2)	91	4
9	2	2	5.76832099579377	6 A/Fujian/2002(H3N2)	92	4
40	1	33	5.07517381523383	6 A/Fujian/2002(H3N2)	93	4
39	5	32	5.07517381523383	6 A/Fujian/2002(H3N2)	94	4
57	1	50	2.30258509299405	6 A/Fujian/2002(H3N2)	95	4
56	1	49	4.38202663467388	6 A/Fujian/2002(H3N2)	96	4
27	1	20	5.07517381523383	6 A/Fujian/2002(H3N2)	97	4
31	5	24	4.38202663467388	6 A/Fujian/2002(H3N2)	98	4
54	NA	47	5.07517381523383	6 A/Fujian/2002(H3N2)	99	4
53	1	46	2.30258509299405	6 A/Fujian/2002(H3N2)	100	4
41	5	34	4.38202663467388	6 A/Fujian/2002(H3N2)	101	4
39	NA	32	5.07517381523383	6 A/Fujian/2002(H3N2)	102	4
72	1	65	3.68887945411394	6 A/Fujian/2002(H3N2)	103	4
44	NA	37	5.07517381523383	6 A/Fujian/2002(H3N2)	104	4
36	1	29	2.99573227355399	6 A/Fujian/2002(H3N2)	105	4
38	5	31	6.46146817635372	6 A/Fujian/2002(H3N2)	106	4
35	5	28	3.68887945411394	6 A/Fujian/2002(H3N2)	107	4
9	NA	2	6.46146817635372	6 A/Fujian/2002(H3N2)	108	4
30	NA	23	5.07517381523383	6 A/Fujian/2002(H3N2)	109	4
58	4	51	5.76832099579377	6 A/Fujian/2002(H3N2)	110	4
57	1	50	2.30258509299405	6 A/Fujian/2002(H3N2)	111	4
52	1	45	2.30258509299405	6 A/Fujian/2002(H3N2)	112	4
51	1	44	1.6094379124341	6 A/Fujian/2002(H3N2)	113	4
47	1	40	4.38202663467388	6 A/Fujian/2002(H3N2)	114	4
33	1	26	4.38202663467388	6 A/Fujian/2002(H3N2)	115	4
49	1	42	4.38202663467388	6 A/Fujian/2002(H3N2)	116	4
23	1	16	4.38202663467388	6 A/Fujian/2002(H3N2)	117	4
32	1	25	4.38202663467388	6 A/Fujian/2002(H3N2)	118	4
70	1	63	5.07517381523383	6 A/Fujian/2002(H3N2)	119	4
71	1	64	5.76832099579377	6 A/Fujian/2002(H3N2)	120	4
54	1	47	5.07517381523383	6 A/Fujian/2002(H3N2)	121	4
28	NA	21	5.07517381523383	6 A/Fujian/2002(H3N2)	122	4
55	1	48	1.6094379124341	6 A/Fujian/2002(H3N2)	123	4
52	1	45	3.68887945411394	6 A/Fujian/2002(H3N2)	124	4
76	1	69	4.38202663467388	6 A/Fujian/2002(H3N2)	125	4
61	1	54	1.6094379124341	6 A/Fujian/2002(H3N2)	126	4
31	5	24	3.68887945411394	6 A/Fujian/2002(H3N2)	127	4
32	5	25	4.38202663467388	6 A/Fujian/2002(H3N2)	128	4
62	1	55	2.99573227355399	6 A/Fujian/2002(H3N2)	129	4
32	NA	25	5.76832099579377	6 A/Fujian/2002(H3N2)	130	4
35	1	28	5.07517381523383	6 A/Fujian/2002(H3N2)	131	5
71	1	64	2.99573227355399	6 A/Fujian/2002(H3N2)	132	5
61	NA	54	4.38202663467388	6 A/Fujian/2002(H3N2)	133	5
55	1	48	3.68887945411394	6 A/Fujian/2002(H3N2)	134	5
27	5	20	5.76832099579377	6 A/Fujian/2002(H3N2)	135	5
29	1	22	2.99573227355399	6 A/Fujian/2002(H3N2)	136	5
9	4	2	6.46146817635372	6 A/Fujian/2002(H3N2)	137	5
10	2	3	6.46146817635372	6 A/Fujian/2002(H3N2)	138	5
37	1	30	5.07517381523383	6 A/Fujian/2002(H3N2)	139	5
29	NA	22	3.68887945411394	6 A/Fujian/2002(H3N2)	140	5
39	1	32	5.76832099579377	6 A/Fujian/2002(H3N2)	141	5
13	1	6	6.46146817635372	6 A/Fujian/2002(H3N2)	142	5
9	NA	2	5.07517381523383	6 A/Fujian/2002(H3N2)	143	5
38	1	31	5.07517381523383	6 A/Fujian/2002(H3N2)	144	5
14	1	7	7.15461535691366	6 A/Fujian/2002(H3N2)	145	5
73	NA	66	4.38202663467388	6 A/Fujian/2002(H3N2)	146	5
22	1	15	2.30258509299405	6 A/Fujian/2002(H3N2)	147	5
24	5	17	5.76832099579377	6 A/Fujian/2002(H3N2)	148	5
20	1	13	7.15461535691366	6 A/Fujian/2002(H3N2)	149	5
17	NA	10	7.15461535691366	6 A/Fujian/2002(H3N2)	150	5
50	1	43	3.68887945411394	6 A/Fujian/2002(H3N2)	151	5
75	NA	69	3.68887945411394	7 A/ST/2003(H3N2)	1	1
35	NA	29	2.30258509299405	7 A/ST/2003(H3N2)	2	1
71	1	65	4.38202663467388	7 A/ST/2003(H3N2)	3	1
65	1	59	1.6094379124341	7 A/ST/2003(H3N2)	4	1
64	1	58	2.30258509299405	7 A/ST/2003(H3N2)	5	1
33	5	27	5.07517381523383	7 A/ST/2003(H3N2)	6	1
60	1	54	2.30258509299405	7 A/ST/2003(H3N2)	7	1
43	1	37	4.38202663467388	7 A/ST/2003(H3N2)	8	1
17	1	11	5.07517381523383	7 A/ST/2003(H3N2)	9	1
36	1	30	6.46146817635372	7 A/ST/2003(H3N2)	10	1
48	1	42	2.30258509299405	7 A/ST/2003(H3N2)	11	1
48	1	42	4.38202663467388	7 A/ST/2003(H3N2)	12	1
47	5	41	2.99573227355399	7 A/ST/2003(H3N2)	13	1
41	1	35	2.99573227355399	7 A/ST/2003(H3N2)	14	1
11	1	5	5.76832099579377	7 A/ST/2003(H3N2)	15	1
49	NA	43	3.68887945411394	7 A/ST/2003(H3N2)	16	1
45	1	39	4.38202663467388	7 A/ST/2003(H3N2)	17	1
66	1	60	3.68887945411394	7 A/ST/2003(H3N2)	18	1
63	1	57	1.6094379124341	7 A/ST/2003(H3N2)	19	1
64	1	58	1.6094379124341	7 A/ST/2003(H3N2)	20	1
24	1	18	5.07517381523383	7 A/ST/2003(H3N2)	21	1
47	1	41	1.6094379124341	7 A/ST/2003(H3N2)	22	1
47	1	41	2.30258509299405	7 A/ST/2003(H3N2)	23	1
19	NA	13	5.07517381523383	7 A/ST/2003(H3N2)	24	1
17	1	11	7.15461535691366	7 A/ST/2003(H3N2)	25	1
23	4	17	2.99573227355399	7 A/ST/2003(H3N2)	26	1
15	2	9	5.07517381523383	7 A/ST/2003(H3N2)	27	1
45	1	39	4.38202663467388	7 A/ST/2003(H3N2)	28	1
77	1	71	3.68887945411394	7 A/ST/2003(H3N2)	29	1
72	1	66	2.99573227355399	7 A/ST/2003(H3N2)	30	1
42	1	36	3.68887945411394	7 A/ST/2003(H3N2)	31	1
55	1	49	1.6094379124341	7 A/ST/2003(H3N2)	32	1
70	1	64	5.07517381523383	7 A/ST/2003(H3N2)	33	2
53	5	47	1.6094379124341	7 A/ST/2003(H3N2)	34	2
53	2	47	1.6094379124341	7 A/ST/2003(H3N2)	35	2
63	1	57	1.6094379124341	7 A/ST/2003(H3N2)	36	2
60	1	54	4.38202663467388	7 A/ST/2003(H3N2)	37	2
37	2	31	4.38202663467388	7 A/ST/2003(H3N2)	38	2
35	1	29	3.68887945411394	7 A/ST/2003(H3N2)	39	2
7	1	1	6.46146817635372	7 A/ST/2003(H3N2)	40	2
48	1	42	5.07517381523383	7 A/ST/2003(H3N2)	41	2
57	1	51	4.38202663467388	7 A/ST/2003(H3N2)	42	2
63	1	57	1.6094379124341	7 A/ST/2003(H3N2)	43	2
51	1	45	1.6094379124341	7 A/ST/2003(H3N2)	44	2
12	3	6	6.46146817635372	7 A/ST/2003(H3N2)	45	2
55	5	49	2.99573227355399	7 A/ST/2003(H3N2)	46	2
25	1	19	3.68887945411394	7 A/ST/2003(H3N2)	47	2
57	1	51	4.38202663467388	7 A/ST/2003(H3N2)	48	2
29	1	23	5.07517381523383	7 A/ST/2003(H3N2)	49	2
65	1	59	2.30258509299405	7 A/ST/2003(H3N2)	50	2
39	1	33	4.38202663467388	7 A/ST/2003(H3N2)	51	2
11	1	5	7.15461535691366	7 A/ST/2003(H3N2)	52	2
63	1	57	5.07517381523383	7 A/ST/2003(H3N2)	53	2
61	5	55	1.6094379124341	7 A/ST/2003(H3N2)	54	2
73	1	67	4.38202663467388	7 A/ST/2003(H3N2)	55	2
75	1	69	1.6094379124341	7 A/ST/2003(H3N2)	56	2
70	2	64	1.6094379124341	7 A/ST/2003(H3N2)	57	2
57	1	51	4.38202663467388	7 A/ST/2003(H3N2)	58	3
25	1	19	5.07517381523383	7 A/ST/2003(H3N2)	59	3
77	1	71	2.99573227355399	7 A/ST/2003(H3N2)	60	3
45	1	39	2.30258509299405	7 A/ST/2003(H3N2)	61	3
17	4	11	2.99573227355399	7 A/ST/2003(H3N2)	62	3
49	1	43	2.99573227355399	7 A/ST/2003(H3N2)	63	3
18	5	12	4.38202663467388	7 A/ST/2003(H3N2)	64	3
51	5	45	2.30258509299405	7 A/ST/2003(H3N2)	65	3
42	5	36	1.6094379124341	7 A/ST/2003(H3N2)	66	3
17	1	11	5.07517381523383	7 A/ST/2003(H3N2)	67	3
15	4	9	6.46146817635372	7 A/ST/2003(H3N2)	68	3
40	1	34	1.6094379124341	7 A/ST/2003(H3N2)	69	3
44	1	38	7.15461535691366	7 A/ST/2003(H3N2)	70	3
15	1	9	5.07517381523383	7 A/ST/2003(H3N2)	71	3
45	NA	39	5.07517381523383	7 A/ST/2003(H3N2)	72	3
21	1	15	5.76832099579377	7 A/ST/2003(H3N2)	73	3
54	1	48	4.38202663467388	7 A/ST/2003(H3N2)	74	3
28	1	22	3.68887945411394	7 A/ST/2003(H3N2)	75	3
81	1	75	5.76832099579377	7 A/ST/2003(H3N2)	76	3
25	1	19	5.76832099579377	7 A/ST/2003(H3N2)	77	3
31	1	25	3.68887945411394	7 A/ST/2003(H3N2)	78	3
29	1	23	4.38202663467388	7 A/ST/2003(H3N2)	79	3
29	5	23	5.07517381523383	7 A/ST/2003(H3N2)	80	3
47	4	41	2.99573227355399	7 A/ST/2003(H3N2)	81	3
65	1	59	3.68887945411394	7 A/ST/2003(H3N2)	82	3
55	NA	49	3.68887945411394	7 A/ST/2003(H3N2)	83	3
58	1	52	2.99573227355399	7 A/ST/2003(H3N2)	84	4
57	1	51	1.6094379124341	7 A/ST/2003(H3N2)	85	4
59	NA	53	2.30258509299405	7 A/ST/2003(H3N2)	86	4
47	1	41	5.07517381523383	7 A/ST/2003(H3N2)	87	4
47	1	41	3.68887945411394	7 A/ST/2003(H3N2)	88	4
20	5	14	6.46146817635372	7 A/ST/2003(H3N2)	89	4
64	1	58	1.6094379124341	7 A/ST/2003(H3N2)	90	4
37	1	31	1.6094379124341	7 A/ST/2003(H3N2)	91	4
9	2	3	5.76832099579377	7 A/ST/2003(H3N2)	92	4
40	1	34	3.68887945411394	7 A/ST/2003(H3N2)	93	4
39	5	33	4.38202663467388	7 A/ST/2003(H3N2)	94	4
57	1	51	2.99573227355399	7 A/ST/2003(H3N2)	95	4
56	1	50	1.6094379124341	7 A/ST/2003(H3N2)	96	4
27	1	21	4.38202663467388	7 A/ST/2003(H3N2)	97	4
31	5	25	3.68887945411394	7 A/ST/2003(H3N2)	98	4
54	NA	48	5.76832099579377	7 A/ST/2003(H3N2)	99	4
53	1	47	2.99573227355399	7 A/ST/2003(H3N2)	100	4
41	5	35	3.68887945411394	7 A/ST/2003(H3N2)	101	4
39	NA	33	4.38202663467388	7 A/ST/2003(H3N2)	102	4
72	1	66	3.68887945411394	7 A/ST/2003(H3N2)	103	4
44	NA	38	1.6094379124341	7 A/ST/2003(H3N2)	104	4
36	1	30	2.30258509299405	7 A/ST/2003(H3N2)	105	4
38	5	32	5.76832099579377	7 A/ST/2003(H3N2)	106	4
35	5	29	2.99573227355399	7 A/ST/2003(H3N2)	107	4
9	NA	3	5.07517381523383	7 A/ST/2003(H3N2)	108	4
30	NA	24	4.38202663467388	7 A/ST/2003(H3N2)	109	4
58	4	52	4.38202663467388	7 A/ST/2003(H3N2)	110	4
57	1	51	3.68887945411394	7 A/ST/2003(H3N2)	111	4
52	1	46	2.99573227355399	7 A/ST/2003(H3N2)	112	4
51	1	45	2.30258509299405	7 A/ST/2003(H3N2)	113	4
47	1	41	5.07517381523383	7 A/ST/2003(H3N2)	114	4
33	1	27	3.68887945411394	7 A/ST/2003(H3N2)	115	4
49	1	43	3.68887945411394	7 A/ST/2003(H3N2)	116	4
23	1	17	3.68887945411394	7 A/ST/2003(H3N2)	117	4
32	1	26	3.68887945411394	7 A/ST/2003(H3N2)	118	4
70	1	64	4.38202663467388	7 A/ST/2003(H3N2)	119	4
71	1	65	3.68887945411394	7 A/ST/2003(H3N2)	120	4
54	1	48	5.07517381523383	7 A/ST/2003(H3N2)	121	4
28	NA	22	3.68887945411394	7 A/ST/2003(H3N2)	122	4
55	1	49	1.6094379124341	7 A/ST/2003(H3N2)	123	4
52	1	46	2.30258509299405	7 A/ST/2003(H3N2)	124	4
76	1	70	2.99573227355399	7 A/ST/2003(H3N2)	125	4
61	1	55	1.6094379124341	7 A/ST/2003(H3N2)	126	4
31	5	25	2.99573227355399	7 A/ST/2003(H3N2)	127	4
32	5	26	3.68887945411394	7 A/ST/2003(H3N2)	128	4
62	1	56	1.6094379124341	7 A/ST/2003(H3N2)	129	4
32	NA	26	4.38202663467388	7 A/ST/2003(H3N2)	130	4
35	1	29	5.07517381523383	7 A/ST/2003(H3N2)	131	5
71	1	65	2.99573227355399	7 A/ST/2003(H3N2)	132	5
61	NA	55	4.38202663467388	7 A/ST/2003(H3N2)	133	5
55	1	49	3.68887945411394	7 A/ST/2003(H3N2)	134	5
27	5	21	5.07517381523383	7 A/ST/2003(H3N2)	135	5
29	1	23	2.30258509299405	7 A/ST/2003(H3N2)	136	5
9	4	3	6.46146817635372	7 A/ST/2003(H3N2)	137	5
10	2	4	5.76832099579377	7 A/ST/2003(H3N2)	138	5
37	1	31	4.38202663467388	7 A/ST/2003(H3N2)	139	5
29	NA	23	2.99573227355399	7 A/ST/2003(H3N2)	140	5
39	1	33	5.76832099579377	7 A/ST/2003(H3N2)	141	5
13	1	7	6.46146817635372	7 A/ST/2003(H3N2)	142	5
9	NA	3	4.38202663467388	7 A/ST/2003(H3N2)	143	5
38	1	32	5.07517381523383	7 A/ST/2003(H3N2)	144	5
14	1	8	6.46146817635372	7 A/ST/2003(H3N2)	145	5
73	NA	67	4.38202663467388	7 A/ST/2003(H3N2)	146	5
22	1	16	1.6094379124341	7 A/ST/2003(H3N2)	147	5
24	5	18	5.76832099579377	7 A/ST/2003(H3N2)	148	5
20	1	14	7.15461535691366	7 A/ST/2003(H3N2)	149	5
17	NA	11	7.15461535691366	7 A/ST/2003(H3N2)	150	5
50	1	44	4.38202663467388	7 A/ST/2003(H3N2)	151	5
75	NA	71	3.68887945411394	8 A/ST/2005(H3N2)	1	1
35	NA	31	2.30258509299405	8 A/ST/2005(H3N2)	2	1
71	1	67	1.6094379124341	8 A/ST/2005(H3N2)	3	1
65	1	61	1.6094379124341	8 A/ST/2005(H3N2)	4	1
64	1	60	1.6094379124341	8 A/ST/2005(H3N2)	5	1
33	5	29	2.30258509299405	8 A/ST/2005(H3N2)	6	1
60	1	56	1.6094379124341	8 A/ST/2005(H3N2)	7	1
43	1	39	4.38202663467388	8 A/ST/2005(H3N2)	8	1
17	1	13	2.30258509299405	8 A/ST/2005(H3N2)	9	1
36	1	32	5.07517381523383	8 A/ST/2005(H3N2)	10	1
48	1	44	1.6094379124341	8 A/ST/2005(H3N2)	11	1
48	1	44	2.30258509299405	8 A/ST/2005(H3N2)	12	1
47	5	43	1.6094379124341	8 A/ST/2005(H3N2)	13	1
41	1	37	2.99573227355399	8 A/ST/2005(H3N2)	14	1
11	1	7	4.38202663467388	8 A/ST/2005(H3N2)	15	1
49	NA	45	2.30258509299405	8 A/ST/2005(H3N2)	16	1
45	1	41	2.30258509299405	8 A/ST/2005(H3N2)	17	1
66	1	62	5.07517381523383	8 A/ST/2005(H3N2)	18	1
63	1	59	1.6094379124341	8 A/ST/2005(H3N2)	19	1
64	1	60	1.6094379124341	8 A/ST/2005(H3N2)	20	1
24	1	20	3.68887945411394	8 A/ST/2005(H3N2)	21	1
47	1	43	1.6094379124341	8 A/ST/2005(H3N2)	22	1
47	1	43	1.6094379124341	8 A/ST/2005(H3N2)	23	1
19	NA	15	3.68887945411394	8 A/ST/2005(H3N2)	24	1
17	1	13	6.46146817635372	8 A/ST/2005(H3N2)	25	1
23	4	19	1.6094379124341	8 A/ST/2005(H3N2)	26	1
15	2	11	5.07517381523383	8 A/ST/2005(H3N2)	27	1
45	1	41	1.6094379124341	8 A/ST/2005(H3N2)	28	1
77	1	73	3.68887945411394	8 A/ST/2005(H3N2)	29	1
72	1	68	3.68887945411394	8 A/ST/2005(H3N2)	30	1
42	1	38	2.99573227355399	8 A/ST/2005(H3N2)	31	1
55	1	51	1.6094379124341	8 A/ST/2005(H3N2)	32	1
70	1	66	4.38202663467388	8 A/ST/2005(H3N2)	33	2
53	5	49	1.6094379124341	8 A/ST/2005(H3N2)	34	2
53	2	49	1.6094379124341	8 A/ST/2005(H3N2)	35	2
63	1	59	1.6094379124341	8 A/ST/2005(H3N2)	36	2
60	1	56	3.68887945411394	8 A/ST/2005(H3N2)	37	2
37	2	33	5.07517381523383	8 A/ST/2005(H3N2)	38	2
35	1	31	1.6094379124341	8 A/ST/2005(H3N2)	39	2
7	1	3	6.46146817635372	8 A/ST/2005(H3N2)	40	2
48	1	44	5.07517381523383	8 A/ST/2005(H3N2)	41	2
57	1	53	1.6094379124341	8 A/ST/2005(H3N2)	42	2
63	1	59	1.6094379124341	8 A/ST/2005(H3N2)	43	2
51	1	47	1.6094379124341	8 A/ST/2005(H3N2)	44	2
12	3	8	6.46146817635372	8 A/ST/2005(H3N2)	45	2
55	5	51	2.30258509299405	8 A/ST/2005(H3N2)	46	2
25	1	21	5.07517381523383	8 A/ST/2005(H3N2)	47	2
57	1	53	5.76832099579377	8 A/ST/2005(H3N2)	48	2
29	1	25	2.30258509299405	8 A/ST/2005(H3N2)	49	2
65	1	61	1.6094379124341	8 A/ST/2005(H3N2)	50	2
39	1	35	4.38202663467388	8 A/ST/2005(H3N2)	51	2
11	1	7	6.46146817635372	8 A/ST/2005(H3N2)	52	2
63	1	59	5.76832099579377	8 A/ST/2005(H3N2)	53	2
61	5	57	1.6094379124341	8 A/ST/2005(H3N2)	54	2
73	1	69	4.38202663467388	8 A/ST/2005(H3N2)	55	2
75	1	71	1.6094379124341	8 A/ST/2005(H3N2)	56	2
70	2	66	1.6094379124341	8 A/ST/2005(H3N2)	57	2
57	1	53	1.6094379124341	8 A/ST/2005(H3N2)	58	3
25	1	21	2.99573227355399	8 A/ST/2005(H3N2)	59	3
77	1	73	2.30258509299405	8 A/ST/2005(H3N2)	60	3
45	1	41	1.6094379124341	8 A/ST/2005(H3N2)	61	3
17	4	13	1.6094379124341	8 A/ST/2005(H3N2)	62	3
49	1	45	3.68887945411394	8 A/ST/2005(H3N2)	63	3
18	5	14	5.07517381523383	8 A/ST/2005(H3N2)	64	3
51	5	47	1.6094379124341	8 A/ST/2005(H3N2)	65	3
42	5	38	1.6094379124341	8 A/ST/2005(H3N2)	66	3
17	1	13	5.76832099579377	8 A/ST/2005(H3N2)	67	3
15	4	11	6.46146817635372	8 A/ST/2005(H3N2)	68	3
40	1	36	1.6094379124341	8 A/ST/2005(H3N2)	69	3
44	1	40	6.46146817635372	8 A/ST/2005(H3N2)	70	3
15	1	11	5.76832099579377	8 A/ST/2005(H3N2)	71	3
45	NA	41	6.46146817635372	8 A/ST/2005(H3N2)	72	3
21	1	17	4.38202663467388	8 A/ST/2005(H3N2)	73	3
54	1	50	4.38202663467388	8 A/ST/2005(H3N2)	74	3
28	1	24	2.99573227355399	8 A/ST/2005(H3N2)	75	3
81	1	77	5.76832099579377	8 A/ST/2005(H3N2)	76	3
25	1	21	3.68887945411394	8 A/ST/2005(H3N2)	77	3
31	1	27	1.6094379124341	8 A/ST/2005(H3N2)	78	3
29	1	25	3.68887945411394	8 A/ST/2005(H3N2)	79	3
29	5	25	3.68887945411394	8 A/ST/2005(H3N2)	80	3
47	4	43	2.99573227355399	8 A/ST/2005(H3N2)	81	3
65	1	61	1.6094379124341	8 A/ST/2005(H3N2)	82	3
55	NA	51	5.76832099579377	8 A/ST/2005(H3N2)	83	3
58	1	54	1.6094379124341	8 A/ST/2005(H3N2)	84	4
57	1	53	1.6094379124341	8 A/ST/2005(H3N2)	85	4
59	NA	55	2.30258509299405	8 A/ST/2005(H3N2)	86	4
47	1	43	2.30258509299405	8 A/ST/2005(H3N2)	87	4
47	1	43	3.68887945411394	8 A/ST/2005(H3N2)	88	4
20	5	16	5.76832099579377	8 A/ST/2005(H3N2)	89	4
64	1	60	1.6094379124341	8 A/ST/2005(H3N2)	90	4
37	1	33	2.30258509299405	8 A/ST/2005(H3N2)	91	4
9	2	5	5.07517381523383	8 A/ST/2005(H3N2)	92	4
40	1	36	4.38202663467388	8 A/ST/2005(H3N2)	93	4
39	5	35	4.38202663467388	8 A/ST/2005(H3N2)	94	4
57	1	53	2.99573227355399	8 A/ST/2005(H3N2)	95	4
56	1	52	3.68887945411394	8 A/ST/2005(H3N2)	96	4
27	1	23	3.68887945411394	8 A/ST/2005(H3N2)	97	4
31	5	27	3.68887945411394	8 A/ST/2005(H3N2)	98	4
54	NA	50	5.07517381523383	8 A/ST/2005(H3N2)	99	4
53	1	49	2.30258509299405	8 A/ST/2005(H3N2)	100	4
41	5	37	2.99573227355399	8 A/ST/2005(H3N2)	101	4
39	NA	35	3.68887945411394	8 A/ST/2005(H3N2)	102	4
72	1	68	3.68887945411394	8 A/ST/2005(H3N2)	103	4
44	NA	40	2.99573227355399	8 A/ST/2005(H3N2)	104	4
36	1	32	1.6094379124341	8 A/ST/2005(H3N2)	105	4
38	5	34	4.38202663467388	8 A/ST/2005(H3N2)	106	4
35	5	31	2.99573227355399	8 A/ST/2005(H3N2)	107	4
9	NA	5	7.15461535691366	8 A/ST/2005(H3N2)	108	4
30	NA	26	2.99573227355399	8 A/ST/2005(H3N2)	109	4
58	4	54	5.76832099579377	8 A/ST/2005(H3N2)	110	4
57	1	53	3.68887945411394	8 A/ST/2005(H3N2)	111	4
52	1	48	4.38202663467388	8 A/ST/2005(H3N2)	112	4
51	1	47	3.68887945411394	8 A/ST/2005(H3N2)	113	4
47	1	43	5.07517381523383	8 A/ST/2005(H3N2)	114	4
33	1	29	4.38202663467388	8 A/ST/2005(H3N2)	115	4
49	1	45	4.38202663467388	8 A/ST/2005(H3N2)	116	4
23	1	19	3.68887945411394	8 A/ST/2005(H3N2)	117	4
32	1	28	1.6094379124341	8 A/ST/2005(H3N2)	118	4
70	1	66	1.6094379124341	8 A/ST/2005(H3N2)	119	4
71	1	67	2.99573227355399	8 A/ST/2005(H3N2)	120	4
54	1	50	5.07517381523383	8 A/ST/2005(H3N2)	121	4
28	NA	24	3.68887945411394	8 A/ST/2005(H3N2)	122	4
55	1	51	1.6094379124341	8 A/ST/2005(H3N2)	123	4
52	1	48	2.99573227355399	8 A/ST/2005(H3N2)	124	4
76	1	72	3.68887945411394	8 A/ST/2005(H3N2)	125	4
61	1	57	2.30258509299405	8 A/ST/2005(H3N2)	126	4
31	5	27	1.6094379124341	8 A/ST/2005(H3N2)	127	4
32	5	28	3.68887945411394	8 A/ST/2005(H3N2)	128	4
62	1	58	1.6094379124341	8 A/ST/2005(H3N2)	129	4
32	NA	28	4.38202663467388	8 A/ST/2005(H3N2)	130	4
35	1	31	2.30258509299405	8 A/ST/2005(H3N2)	131	5
71	1	67	2.99573227355399	8 A/ST/2005(H3N2)	132	5
61	NA	57	5.76832099579377	8 A/ST/2005(H3N2)	133	5
55	1	51	1.6094379124341	8 A/ST/2005(H3N2)	134	5
27	5	23	3.68887945411394	8 A/ST/2005(H3N2)	135	5
29	1	25	1.6094379124341	8 A/ST/2005(H3N2)	136	5
9	4	5	7.15461535691366	8 A/ST/2005(H3N2)	137	5
10	2	6	6.46146817635372	8 A/ST/2005(H3N2)	138	5
37	1	33	2.30258509299405	8 A/ST/2005(H3N2)	139	5
29	NA	25	3.68887945411394	8 A/ST/2005(H3N2)	140	5
39	1	35	5.76832099579377	8 A/ST/2005(H3N2)	141	5
13	1	9	5.76832099579377	8 A/ST/2005(H3N2)	142	5
9	NA	5	5.76832099579377	8 A/ST/2005(H3N2)	143	5
38	1	34	3.68887945411394	8 A/ST/2005(H3N2)	144	5
14	1	10	7.15461535691366	8 A/ST/2005(H3N2)	145	5
73	NA	69	2.99573227355399	8 A/ST/2005(H3N2)	146	5
22	1	18	2.30258509299405	8 A/ST/2005(H3N2)	147	5
24	5	20	3.68887945411394	8 A/ST/2005(H3N2)	148	5
20	1	16	7.15461535691366	8 A/ST/2005(H3N2)	149	5
17	NA	13	5.07517381523383	8 A/ST/2005(H3N2)	150	5
50	1	46	2.99573227355399	8 A/ST/2005(H3N2)	151	5
75	NA	74	4.38202663467388	9 A/ST/2008(H3N2)	1	1
35	NA	34	1.6094379124341	9 A/ST/2008(H3N2)	2	1
71	1	70	2.30258509299405	9 A/ST/2008(H3N2)	3	1
65	1	64	1.6094379124341	9 A/ST/2008(H3N2)	4	1
64	1	63	2.99573227355399	9 A/ST/2008(H3N2)	5	1
33	5	32	2.99573227355399	9 A/ST/2008(H3N2)	6	1
60	1	59	1.6094379124341	9 A/ST/2008(H3N2)	7	1
43	1	42	4.38202663467388	9 A/ST/2008(H3N2)	8	1
17	1	16	2.30258509299405	9 A/ST/2008(H3N2)	9	1
36	1	35	6.46146817635372	9 A/ST/2008(H3N2)	10	1
48	1	47	1.6094379124341	9 A/ST/2008(H3N2)	11	1
48	1	47	2.30258509299405	9 A/ST/2008(H3N2)	12	1
47	5	46	1.6094379124341	9 A/ST/2008(H3N2)	13	1
41	1	40	3.68887945411394	9 A/ST/2008(H3N2)	14	1
11	1	10	5.07517381523383	9 A/ST/2008(H3N2)	15	1
49	NA	48	2.99573227355399	9 A/ST/2008(H3N2)	16	1
45	1	44	2.99573227355399	9 A/ST/2008(H3N2)	17	1
66	1	65	3.68887945411394	9 A/ST/2008(H3N2)	18	1
63	1	62	1.6094379124341	9 A/ST/2008(H3N2)	19	1
64	1	63	1.6094379124341	9 A/ST/2008(H3N2)	20	1
24	1	23	2.30258509299405	9 A/ST/2008(H3N2)	21	1
47	1	46	1.6094379124341	9 A/ST/2008(H3N2)	22	1
47	1	46	1.6094379124341	9 A/ST/2008(H3N2)	23	1
19	NA	18	1.6094379124341	9 A/ST/2008(H3N2)	24	1
17	1	16	6.46146817635372	9 A/ST/2008(H3N2)	25	1
23	4	22	1.6094379124341	9 A/ST/2008(H3N2)	26	1
15	2	14	5.07517381523383	9 A/ST/2008(H3N2)	27	1
45	1	44	2.30258509299405	9 A/ST/2008(H3N2)	28	1
77	1	76	2.30258509299405	9 A/ST/2008(H3N2)	29	1
72	1	71	3.68887945411394	9 A/ST/2008(H3N2)	30	1
42	1	41	2.99573227355399	9 A/ST/2008(H3N2)	31	1
55	1	54	1.6094379124341	9 A/ST/2008(H3N2)	32	1
70	1	69	1.6094379124341	9 A/ST/2008(H3N2)	33	2
53	5	52	1.6094379124341	9 A/ST/2008(H3N2)	34	2
53	2	52	1.6094379124341	9 A/ST/2008(H3N2)	35	2
63	1	62	1.6094379124341	9 A/ST/2008(H3N2)	36	2
60	1	59	1.6094379124341	9 A/ST/2008(H3N2)	37	2
37	2	36	3.68887945411394	9 A/ST/2008(H3N2)	38	2
35	1	34	1.6094379124341	9 A/ST/2008(H3N2)	39	2
7	1	6	3.68887945411394	9 A/ST/2008(H3N2)	40	2
48	1	47	3.68887945411394	9 A/ST/2008(H3N2)	41	2
57	1	56	1.6094379124341	9 A/ST/2008(H3N2)	42	2
63	1	62	1.6094379124341	9 A/ST/2008(H3N2)	43	2
51	1	50	1.6094379124341	9 A/ST/2008(H3N2)	44	2
12	3	11	5.07517381523383	9 A/ST/2008(H3N2)	45	2
55	5	54	1.6094379124341	9 A/ST/2008(H3N2)	46	2
25	1	24	1.6094379124341	9 A/ST/2008(H3N2)	47	2
57	1	56	2.99573227355399	9 A/ST/2008(H3N2)	48	2
29	1	28	1.6094379124341	9 A/ST/2008(H3N2)	49	2
65	1	64	1.6094379124341	9 A/ST/2008(H3N2)	50	2
39	1	38	3.68887945411394	9 A/ST/2008(H3N2)	51	2
11	1	10	5.76832099579377	9 A/ST/2008(H3N2)	52	2
63	1	62	2.99573227355399	9 A/ST/2008(H3N2)	53	2
61	5	60	1.6094379124341	9 A/ST/2008(H3N2)	54	2
73	1	72	2.99573227355399	9 A/ST/2008(H3N2)	55	2
75	1	74	1.6094379124341	9 A/ST/2008(H3N2)	56	2
70	2	69	1.6094379124341	9 A/ST/2008(H3N2)	57	2
57	1	56	2.99573227355399	9 A/ST/2008(H3N2)	58	3
25	1	24	1.6094379124341	9 A/ST/2008(H3N2)	59	3
77	1	76	2.30258509299405	9 A/ST/2008(H3N2)	60	3
45	1	44	1.6094379124341	9 A/ST/2008(H3N2)	61	3
17	4	16	2.30258509299405	9 A/ST/2008(H3N2)	62	3
49	1	48	2.30258509299405	9 A/ST/2008(H3N2)	63	3
18	5	17	4.38202663467388	9 A/ST/2008(H3N2)	64	3
51	5	50	1.6094379124341	9 A/ST/2008(H3N2)	65	3
42	5	41	1.6094379124341	9 A/ST/2008(H3N2)	66	3
17	1	16	4.38202663467388	9 A/ST/2008(H3N2)	67	3
15	4	14	5.07517381523383	9 A/ST/2008(H3N2)	68	3
40	1	39	1.6094379124341	9 A/ST/2008(H3N2)	69	3
44	1	43	5.76832099579377	9 A/ST/2008(H3N2)	70	3
15	1	14	6.46146817635372	9 A/ST/2008(H3N2)	71	3
45	NA	44	3.68887945411394	9 A/ST/2008(H3N2)	72	3
21	1	20	2.99573227355399	9 A/ST/2008(H3N2)	73	3
54	1	53	3.68887945411394	9 A/ST/2008(H3N2)	74	3
28	1	27	2.99573227355399	9 A/ST/2008(H3N2)	75	3
81	1	80	5.76832099579377	9 A/ST/2008(H3N2)	76	3
25	1	24	4.38202663467388	9 A/ST/2008(H3N2)	77	3
31	1	30	1.6094379124341	9 A/ST/2008(H3N2)	78	3
29	1	28	3.68887945411394	9 A/ST/2008(H3N2)	79	3
29	5	28	2.30258509299405	9 A/ST/2008(H3N2)	80	3
47	4	46	1.6094379124341	9 A/ST/2008(H3N2)	81	3
65	1	64	1.6094379124341	9 A/ST/2008(H3N2)	82	3
55	NA	54	5.76832099579377	9 A/ST/2008(H3N2)	83	3
58	1	57	1.6094379124341	9 A/ST/2008(H3N2)	84	4
57	1	56	1.6094379124341	9 A/ST/2008(H3N2)	85	4
59	NA	58	1.6094379124341	9 A/ST/2008(H3N2)	86	4
47	1	46	1.6094379124341	9 A/ST/2008(H3N2)	87	4
47	1	46	2.99573227355399	9 A/ST/2008(H3N2)	88	4
20	5	19	4.38202663467388	9 A/ST/2008(H3N2)	89	4
64	1	63	1.6094379124341	9 A/ST/2008(H3N2)	90	4
37	1	36	1.6094379124341	9 A/ST/2008(H3N2)	91	4
9	2	8	2.99573227355399	9 A/ST/2008(H3N2)	92	4
40	1	39	2.30258509299405	9 A/ST/2008(H3N2)	93	4
39	5	38	2.30258509299405	9 A/ST/2008(H3N2)	94	4
57	1	56	2.30258509299405	9 A/ST/2008(H3N2)	95	4
56	1	55	1.6094379124341	9 A/ST/2008(H3N2)	96	4
27	1	26	2.30258509299405	9 A/ST/2008(H3N2)	97	4
31	5	30	2.99573227355399	9 A/ST/2008(H3N2)	98	4
54	NA	53	2.99573227355399	9 A/ST/2008(H3N2)	99	4
53	1	52	1.6094379124341	9 A/ST/2008(H3N2)	100	4
41	5	40	2.30258509299405	9 A/ST/2008(H3N2)	101	4
39	NA	38	2.30258509299405	9 A/ST/2008(H3N2)	102	4
72	1	71	2.99573227355399	9 A/ST/2008(H3N2)	103	4
44	NA	43	1.6094379124341	9 A/ST/2008(H3N2)	104	4
36	1	35	1.6094379124341	9 A/ST/2008(H3N2)	105	4
38	5	37	1.6094379124341	9 A/ST/2008(H3N2)	106	4
35	5	34	3.68887945411394	9 A/ST/2008(H3N2)	107	4
9	NA	8	5.07517381523383	9 A/ST/2008(H3N2)	108	4
30	NA	29	1.6094379124341	9 A/ST/2008(H3N2)	109	4
58	4	57	2.99573227355399	9 A/ST/2008(H3N2)	110	4
57	1	56	2.99573227355399	9 A/ST/2008(H3N2)	111	4
52	1	51	2.99573227355399	9 A/ST/2008(H3N2)	112	4
51	1	50	2.99573227355399	9 A/ST/2008(H3N2)	113	4
47	1	46	2.99573227355399	9 A/ST/2008(H3N2)	114	4
33	1	32	1.6094379124341	9 A/ST/2008(H3N2)	115	4
49	1	48	3.68887945411394	9 A/ST/2008(H3N2)	116	4
23	1	22	1.6094379124341	9 A/ST/2008(H3N2)	117	4
32	1	31	1.6094379124341	9 A/ST/2008(H3N2)	118	4
70	1	69	1.6094379124341	9 A/ST/2008(H3N2)	119	4
71	1	70	1.6094379124341	9 A/ST/2008(H3N2)	120	4
54	1	53	4.38202663467388	9 A/ST/2008(H3N2)	121	4
28	NA	27	1.6094379124341	9 A/ST/2008(H3N2)	122	4
55	1	54	1.6094379124341	9 A/ST/2008(H3N2)	123	4
52	1	51	2.30258509299405	9 A/ST/2008(H3N2)	124	4
76	1	75	2.30258509299405	9 A/ST/2008(H3N2)	125	4
61	1	60	2.30258509299405	9 A/ST/2008(H3N2)	126	4
31	5	30	1.6094379124341	9 A/ST/2008(H3N2)	127	4
32	5	31	2.99573227355399	9 A/ST/2008(H3N2)	128	4
62	1	61	1.6094379124341	9 A/ST/2008(H3N2)	129	4
32	NA	31	1.6094379124341	9 A/ST/2008(H3N2)	130	4
35	1	34	2.99573227355399	9 A/ST/2008(H3N2)	131	5
71	1	70	2.99573227355399	9 A/ST/2008(H3N2)	132	5
61	NA	60	5.76832099579377	9 A/ST/2008(H3N2)	133	5
55	1	54	1.6094379124341	9 A/ST/2008(H3N2)	134	5
27	5	26	3.68887945411394	9 A/ST/2008(H3N2)	135	5
29	1	28	1.6094379124341	9 A/ST/2008(H3N2)	136	5
9	4	8	5.76832099579377	9 A/ST/2008(H3N2)	137	5
10	2	9	6.46146817635372	9 A/ST/2008(H3N2)	138	5
37	1	36	2.30258509299405	9 A/ST/2008(H3N2)	139	5
29	NA	28	2.99573227355399	9 A/ST/2008(H3N2)	140	5
39	1	38	5.07517381523383	9 A/ST/2008(H3N2)	141	5
13	1	12	4.38202663467388	9 A/ST/2008(H3N2)	142	5
9	NA	8	5.07517381523383	9 A/ST/2008(H3N2)	143	5
38	1	37	2.99573227355399	9 A/ST/2008(H3N2)	144	5
14	1	13	6.46146817635372	9 A/ST/2008(H3N2)	145	5
73	NA	72	2.30258509299405	9 A/ST/2008(H3N2)	146	5
22	1	21	2.30258509299405	9 A/ST/2008(H3N2)	147	5
24	5	23	1.6094379124341	9 A/ST/2008(H3N2)	148	5
20	1	19	5.07517381523383	9 A/ST/2008(H3N2)	149	5
17	NA	16	3.68887945411394	9 A/ST/2008(H3N2)	150	5
50	1	49	2.99573227355399	9 A/ST/2008(H3N2)	151	5
